# Supplementary material for: Epigenome-wide association study identifies novel genes associated with ischemic stroke
Source: Clin Epigenetics. 2023 Jun 27;15:106. doi: 10.1186/s13148-023-01520-x (PMC10304605; doi:10.1186/s13148-023-01520-x)
Supplement: Supplementary file 1 — Additional file 1. The supplemental tables showing the additional results. [file 13148_2023_1520_MOESM1_ESM.xlsx]

## Sheet: Table of contents
Table	Description
Supplementary Table S1	List of DMRs significantly associated with IS (p < 5x10-7)
Supplementary Table S2	GO biological process enrichment of stroke differentially methylated genes.
Supplementary Table S3	GO cellular component enrichment of stroke differentially methylated genes.
Supplementary Table S4	GO molecular function enrichment of stroke differentially methylated genes.
Supplementary Table S5	Tissue enrichment of stroke differentially methylated genes (GTEx).
Supplementary Table S6	GWAS Catalog enrichment of stroke differentially methylated genes.
Supplementary Table S7	Target sequence and primers for targeted bisulfite sequencing in the replication sample
Supplementary Table S8	Demographic and clinical characteristics of study participants who were included and excluded in the replication TBS analysis
Supplementary Table S9	The sgRNA sequences and primers used for sgRNA construction
Supplementary Table S10	Target sequence and primers for pyrosequencing in the HUVECs
Supplementary Table S11	Primers for quantitative real-time PCR

## Sheet: Supplementary Table S1
Supplementary Table S1. List of DMRs significantly associated with IS (p < 5x10-7)
Chr	Start	End	Width	#CpGs	Nearest genes	Peak p	Region p	Peak effect	Mean effect
chr16	51183533	51186266	2734	33	SALL1	1.02e-17	9.92e-22	-0.121563	-0.0344109
chr6	291687	293285	1599	10	DUSP22	1.37e-09	2.41e-16	-0.266233	-0.21344
chr1	50489240	50490953	1714	17	AGBL4	1.84e-27	9.17e-16	-0.0908631	-0.0257965
chr10	134598908	134601851	2944	32	NKX6-2	8.86e-13	3.3e-15	-0.125267	-0.0424551
chr10	129534217	129537308	3092	18	FOXI2	1.37e-19	4.31e-15	-0.0988427	-0.0356779
chr19	57182127	57183492	1366	12	ZNF835	3.54e-17	1.63e-14	-0.0919762	-0.0391499
chr16	6068831	6070754	1924	18	RBFOX1	3.02e-17	1.75e-14	-0.0706342	-0.0342424
chr18	28621490	28623874	2385	20	DSC3	4.83e-15	4.18e-14	-0.0907979	-0.0321601
chr7	150019973	150021621	1649	20	LRRC61,ACTR3C	3.1e-09	5.37e-14	0.140292	0.0487977
chr5	127872329	127875163	2835	22	FBN2	1.75e-17	6.13e-14	-0.166481	-0.04105
chr8	106330173	106332188	2016	14	ZFPM2	1.37e-11	8.97e-14	-0.0565034	-0.0253708
chr13	58203618	58209133	5516	23	PCDH17	7.59e-06	1.9e-13	-0.049772	-0.0150313
chr6	125282870	125285324	2455	18	RNF217	6.08e-16	3.05e-13	-0.109972	-0.0352652
chr12	63543831	63545956	2126	16	AVPR1A	6.99e-12	3.19e-13	-0.115749	-0.0281559
chr13	112720927	112723477	2551	17	SOX1	3.48e-16	6.82e-13	-0.0531284	-0.0212378
chr10	128593624	128594417	794	9	DOCK1	4.03e-10	1.15e-12	-0.124199	-0.0654344
chr5	15499895	15501678	1784	14	FBXL7	6.48e-11	1.17e-12	-0.110943	-0.0299482
chr5	57754862	57756980	2119	20	PLK2	6.26e-13	1.26e-12	-0.0764841	-0.0292465
chr2	20211771	20213850	2080	16	MATN3	1.59e-09	1.33e-12	-0.0802539	-0.0284111
chr5	190822	192650	1829	16	PLEKHG4B,LRRC14B	2.53e-07	2.4e-12	0.0824053	0.0408405
chr2	5831147	5834638	3492	16	SOX11	6.05e-09	2.9e-12	-0.105869	-0.0301155
chr14	48143434	48145588	2155	14	MDGA2	4.14e-10	3.47e-12	-0.0844006	-0.0257926
chr8	144634355	144636462	2108	17	GSDMD	2.16e-05	3.78e-12	-0.229383	-0.125606
chr4	66534218	66536772	2555	26	EPHA5	2.37e-07	6.2e-12	-0.0828091	-0.0176255
chr19	57049326	57050834	1509	10	ZFP28	3.66e-10	9.06e-12	-0.170784	-0.0571759
chr19	57017970	57019958	1989	11	ZNF471	4.68e-13	1.12e-11	-0.108908	-0.0618314
chr3	24535365	24537801	2437	27	THRB	1.17e-13	1.59e-11	-0.122279	-0.0391486
chr6	29648161	29649084	924	22		0.000142185	2.13e-11	0.203439	0.14841
chr19	58545001	58546307	1307	12	ZSCAN1	3.66e-08	2.68e-11	-0.118698	-0.0512805
chr10	123355239	123358210	2972	21	FGFR2	0.000102818	3.07e-11	0.171775	0.0468237
chr4	96469286	96471143	1858	22	UNC5C	2.34e-11	3.11e-11	-0.0912937	-0.0261919
chr7	70596308	70598282	1975	14	GALNT17	5e-09	3.32e-11	-0.10091	-0.0304573
chr8	35092188	35094053	1866	14	UNC5D	1.87e-07	3.42e-11	-0.0668842	-0.0251215
chr7	122525949	122527522	1574	20	CADPS2	3.06e-07	3.96e-11	-0.064035	-0.0220169
chr17	46656543	46661340	4798	26	HOXB3,HOXB4,MIR10A	0.00367753	5.81e-11	-0.108926	-0.0279824
chr6	58776846	58779187	2342	13		2.97e-05	5.86e-11	0.0551566	0.0235285
chr2	234295397	234297039	1643	9	DGKD	3.15e-07	6.37e-11	-0.0445317	-0.0286145
chr5	2749715	2753064	3350	21	C5orf38,IRX2	2.46e-05	6.4e-11	-0.0581833	-0.0296535
chr17	6678929	6679564	636	11	XAF1,FBXO39	7.85e-07	7.77e-11	-0.0861644	-0.0387559
chr18	43651686	43653534	1849	15	PSTPIP2	9.53e-10	7.96e-11	-0.057245	-0.0214556
chr19	58569986	58571811	1826	15	ZNF135	5.28e-15	9.2e-11	-0.0966247	-0.0350115
chr10	23480237	23482255	2019	12	PTF1A	6.75e-09	9.71e-11	-0.0842636	-0.0296061
chr3	160822372	160823781	1410	23	B3GALNT1	1.11e-06	1.06e-10	-0.0788047	-0.0126882
chr18	76738478	76741157	2680	17	SALL3	1.94e-06	1.19e-10	-0.071884	-0.0291432
chr2	213401544	213403960	2417	20	ERBB4	1.17e-11	1.26e-10	-0.0968166	-0.0234833
chr2	107501733	107504523	2791	21	ST6GAL2	1.71e-09	2.69e-10	-0.107708	-0.0311674
chr3	55514421	55517224	2804	17	WNT5A	3.08e-11	3.06e-10	-0.0561888	-0.0203743
chr2	14772312	14776096	3785	28	LRATD1	4.15e-09	3.19e-10	-0.0808836	-0.0278877
chr4	165898666	165899396	731	9	TRIM61	7.09e-08	3.61e-10	-0.105907	-0.0599087
chr14	73712256	73713731	1476	10	PAPLN	2.93e-07	3.67e-10	0.166927	0.0706232
chr19	56988147	56990174	2028	14	ZNF667	1e-08	3.79e-10	-0.0791317	-0.0176732
chr6	166073666	166078145	4480	15	PDE10A	2.83e-05	5.03e-10	-0.0644507	-0.0201243
chr2	79739254	79740322	1069	11	CTNNA2	2.58e-09	8.1e-10	-0.093436	-0.0437441
chr19	7004657	7006443	1787	6	FLJ25758	0.000223779	1e-09	-0.38758	-0.110859
chr14	85995655	85998669	3015	21	FLRT2	1.43e-10	1.04e-09	-0.0444454	-0.0169564
chr3	237955	240139	2185	25	CHL1	1.63e-07	1.08e-09	-0.0873375	-0.0243324
chr8	120219902	120221797	1896	17	MAL2	1.43e-12	1.43e-09	-0.104196	-0.0450628
chr3	74662850	74664210	1361	9		4.62e-09	1.69e-09	-0.128683	-0.0357446
chr2	115918326	115921258	2933	19	DPP10	7.61e-12	1.76e-09	-0.081455	-0.0287579
chr3	22412124	22414843	2720	10	ZNF385D	7.26e-05	2.03e-09	-0.142947	-0.0629025
chr4	30720877	30723983	3107	12	PCDH7	4.08e-05	2.04e-09	-0.0793765	-0.0241488
chr7	20823981	20826188	2208	12	SP8	1.46e-10	2.24e-09	-0.0973732	-0.0349417
chr17	46651225	46654202	2978	19	HOXB3,HOXB4	0.00411663	2.42e-09	-0.0660745	-0.0337938
chr18	25755311	25758434	3124	19	CDH2	0.00261103	2.55e-09	-0.0629219	-0.0282032
chr12	311647	313104	1458	8	SLC6A12	2.92e-07	2.68e-09	0.267907	0.131744
chr3	2139690	2142141	2452	15	CNTN4	1.1e-08	2.77e-09	-0.0906349	-0.0303628
chr20	43934854	43935551	698	12	RBPJL,MATN4	0.000121149	2.85e-09	0.0903213	0.0433287
chr4	141489799	141491214	1416	12	UCP1	3.64e-06	2.97e-09	-0.0922953	-0.0395325
chr13	48986124	48987465	1342	4	RB1,LPAR6	2.97e-05	3.32e-09	-0.0897451	-0.0720398
chr12	72665282	72667707	2426	17	TRHDE	7.85e-07	4.18e-09	-0.0818357	-0.0258204
chr20	23028890	23031248	2359	15	THBD	1.81e-06	4.19e-09	-0.0900279	-0.0282625
chr4	163084858	163085697	840	12	FSTL5	1.08e-06	4.7e-09	-0.0359579	-0.016486
chr12	20521087	20523517	2431	21	PDE3A	3.81e-10	5.12e-09	-0.0817556	-0.018197
chr2	80529315	80532419	3105	26	CTNNA2,LRRTM1	9.63e-06	5.23e-09	-0.0534042	-0.0121485
chr1	57110052	57111499	1448	14	PRKAA2	2.39e-07	6.2e-09	-0.115213	-0.0421228
chr7	49812430	49815938	3509	19	VWC2	1.89e-07	6.28e-09	-0.085821	-0.0298591
chr14	102025815	102027797	1983	26	DIO3,MIR1247	1.24e-07	6.63e-09	-0.110067	-0.0282138
chr6	32551749	32552670	922	9	HLA-DRB5,HLA-DRB1,HLA-DRB6	2.19e-06	6.75e-09	0.451835	0.178103
chr12	75783428	75785295	1868	14	GLIPR1L2,CAPS2	0.00376372	7.93e-09	-0.116108	-0.0766555
chr4	25031445	25033520	2076	12	LGI2	3.44e-05	7.94e-09	-0.0833262	-0.00931195
chr15	26107382	26109614	2233	33	ATP10A	3.69e-11	8.09e-09	-0.0886802	-0.0190526
chr14	33401638	33404466	2829	18		0.000201827	9.84e-09	-0.0790672	-0.0258329
chr8	17353907	17355443	1537	11	SLC7A2	2.29e-07	1.04e-08	-0.0905711	-0.0369943
chr2	5835821	5837429	1609	11	SOX11	1.57e-06	1.06e-08	-0.0850618	-0.0317406
chr6	133561368	133564578	3211	47	EYA4	1.62e-07	1.06e-08	-0.107139	-0.0163588
chr2	134023607	134024618	1012	8	NCKAP5	9.95e-07	1.13e-08	-0.0349714	-0.0222492
chr9	23820979	23823125	2147	17	ELAVL2	3.42e-08	1.56e-08	-0.0979922	-0.0240572
chr7	116962452	116964472	2021	14	WNT2	4.03e-10	1.64e-08	-0.0514131	-0.0153277
chr15	47475573	47477911	2339	13	SEMA6D	2.37e-07	1.91e-08	-0.0557843	-0.0197721
chr7	79081455	79084166	2712	33	MAGI2	0.000134228	2.08e-08	-0.0692474	-0.0139071
chr7	117854280	117854765	486	6		3.41e-05	2.3e-08	0.104505	0.0457308
chr19	55660514	55661872	1359	11	TNNT1	3.62e-05	2.73e-08	-0.142261	-0.0747724
chr10	128993051	128995192	2142	15	DOCK1,INSYN2A	2.83e-05	3.13e-08	-0.119	-0.044409
chr8	55369327	55372569	3243	18	SOX17	1.17e-11	3.7e-08	-0.105921	-0.0245071
chr11	87908134	87909729	1596	12	RAB38	5.31e-06	4.18e-08	0.0568943	-0.0141007
chr3	147126961	147129278	2318	17	ZIC1	0.00016222	4.22e-08	-0.0613006	-0.019659
chr4	187644739	187646055	1317	10	FAT1	0.000194789	4.41e-08	-0.11552	-0.0411545
chr4	40191785	40195318	3534	18		0.0576994	4.46e-08	0.0550407	0.0309219
chr8	141358980	141361108	2129	8	TRAPPC9	0.000498783	4.61e-08	0.127419	0.0549733
chr13	110437561	110439781	2221	13	IRS2	0.00204084	4.88e-08	-0.0764817	-0.0350014
chr4	25090198	25090665	468	6		0.000243701	5.18e-08	0.151358	0.0925537
chr11	67417958	67418365	408	10	ACY3	0.00060897	5.29e-08	-0.0978455	-0.0633948
chr4	171010728	171011760	1033	16	AADAT	8.85e-09	5.34e-08	-0.050159	-0.0209011
chr11	7272653	7274234	1582	11	SYT9	3.21e-07	5.37e-08	-0.118893	-0.0541138
chr5	72676754	72678459	1706	12		3.47e-06	5.38e-08	-0.0911448	-0.0254142
chr5	23506738	23507752	1015	12	PRDM9	0.001781	6.6e-08	-0.143164	-0.0680822
chr19	21769190	21769877	688	5		1.17e-06	6.94e-08	-0.101152	-0.046309
chr1	161007634	161009753	2120	15	F11R,TSTD1,USF1	6.75e-05	7.21e-08	0.138162	0.0423726
chr1	217308276	217312060	3785	23	ESRRG	2.83e-07	7.83e-08	-0.0787508	-0.0156181
chr5	113697330	113699683	2354	22	KCNN2	0.00047992	8.67e-08	-0.0426441	-0.013803
chr15	58356761	58359202	2442	26	ALDH1A2	1.11e-08	9.31e-08	-0.0839983	-0.0258247
chr19	57077983	57079381	1399	12	ZNF470	1.2e-06	9.87e-08	-0.0603812	-0.0211383
chr19	2330963	2332719	1757	5	SPPL2B	0.000457392	1.01e-07	-0.0560649	-0.04419
chr7	84814683	84816843	2161	13	SEMA3D	0.000301195	1.06e-07	-0.0670051	-0.0205298
chr8	69242643	69244553	1911	17	C8orf34	9.04e-09	1.07e-07	-0.0723067	-0.0248383
chr6	142621875	142623767	1893	14	ADGRG6	0.000224415	1.11e-07	0.0580181	0.0169827
chr3	130745160	130746523	1364	22	NEK11,ASTE1	6.91e-05	1.15e-07	0.0837888	0.0298998
chr3	126242379	126243401	1023	13	CHST13	0.000211171	1.26e-07	-0.0668277	-0.0233162
chr5	50677808	50679965	2158	22	ISL1,LOC642366	1.23e-09	1.28e-07	-0.135456	-0.0329813
chr9	35811213	35813574	2362	10	SPAG8,HINT2	2.54e-05	1.34e-07	0.0812079	0.0279024
chr2	150185860	150187926	2067	13	LYPD6	7.86e-06	1.4e-07	-0.110992	-0.0283996
chr6	85472949	85474803	1855	16	TBX18	6.25e-07	1.49e-07	-0.0793526	-0.024788
chr18	70534110	70536807	2698	11	NETO1	3.1e-06	1.64e-07	-0.0866824	-0.0221233
chr3	26663551	26666060	2510	19	LRRC3B	6.82e-06	1.64e-07	-0.0738232	-0.0176067
chr2	63278831	63281383	2553	10	OTX1	2.68e-05	1.71e-07	-0.0467841	-0.0173521
chr17	80402432	80403732	1301	11	CYBC1	0.000214839	1.73e-07	-0.0638092	-0.0307499
chr1	108735312	108735893	582	8	SLC25A24	0.00148219	1.83e-07	-0.20078	-0.114467
chr2	154727485	154729200	1716	15	GALNT13	4.22e-08	1.93e-07	-0.0941004	-0.0323369
chr7	145812625	145814306	1682	16	CNTNAP2	0.000320774	2.13e-07	-0.129742	-0.0356763
chr15	33602455	33603960	1506	13	RYR3	0.000454762	2.25e-07	0.0573652	-0.00918212
chr1	70032840	70034491	1652	15	LRRC7	0.000121116	2.49e-07	-0.0631908	-0.0218223
chr3	6902100	6904134	2035	16	GRM7	1.76e-08	2.52e-07	-0.0742974	-0.0206792
chr9	130954250	130956057	1808	9	CIZ1	0.00684839	2.79e-07	0.187538	0.0806569
chr10	81044831	81046101	1271	7	ZMIZ1	6.72e-05	2.88e-07	0.0435066	0.0296358
chr11	7041080	7042754	1675	21	NLRP14,ZNF214	1.15e-06	3e-07	-0.0308802	-0.0128713
chr4	5052526	5054483	1958	13	STK32B	3.05e-06	3.16e-07	-0.0774552	-0.0258175
chr2	133426129	133428422	2294	12	LYPD1,NCKAP5	2.7e-05	3.18e-07	-0.0725935	-0.0206055
chr17	11500910	11502254	1345	14	DNAH9	4.72e-06	3.25e-07	-0.0599783	-0.0184449
chr1	82266841	82269019	2179	16	ADGRL2	2.15e-05	3.32e-07	-0.0523667	-0.0176686
chr11	125774082	125775260	1179	9	DDX25,PUS3	6.35e-08	3.33e-07	-0.106086	-0.0400914
chr18	5542879	5544661	1783	17	EPB41L3	0.000116505	3.53e-07	-0.115518	-0.0269546
chr10	25463350	25465219	1870	19	GPR158	3.68e-06	3.57e-07	-0.0760748	-0.0243478
chr13	112546698	112548306	1609	9		0.000270544	3.68e-07	0.0830632	0.0608193
chr12	71003108	71004372	1265	11	PTPRB	1.58e-06	3.83e-07	-0.114461	-0.0348281
chr3	28616261	28618233	1973	10	LINC00693	3.25e-05	3.97e-07	0.0500696	-0.0111819
chr5	3595106	3596996	1891	7	IRX1	2.34e-05	4e-07	-0.072293	-0.0270725
chr5	150284302	150285177	876	16	ZNF300	0.000269504	4.4e-07	-0.0590668	-0.0250146
chr13	88323940	88326244	2305	13	SLITRK5,MIR4500HG	0.00176363	4.85e-07	-0.0602391	-0.0287423
chr15	30113712	30115299	1588	19	TJP1	9.13e-09	4.9e-07	-0.0936222	-0.0268131

## Sheet: Supplementary Table S2
Supplementary Table S2. GO biological process enrichment of stroke differentially methylated genes.
GeneSet	N_genes	N_overlap	p	adjP	genes	link
GO_NEURON_DIFFERENTIATION	1343	35	3.36713e-18	2.47484e-14	LRRC7:PTF1A:FGFR2:NKX6-2:RB1:SLITRK5:IRS2:SOX1:MDGA2:MDGA2:FLRT2:DIO3:SEMA6D:ALDH1A2:SALL1:EPB41L3:CDH2:SALL3:SOX11:CTNNA2:ERBB4:CHL1:CNTN4:THRB:WNT5A:EPHA5:UNC5C:ISL1:PLK2:VWC2:MAGI2:SEMA3D:WNT2:CNTNAP2:UNC5D:TRAPPC9	http://www.gsea-msigdb.org/gsea/msigdb/cards/GO_NEURON_DIFFERENTIATION
GO_NEUROGENESIS	1594	36	9.36779e-17	3.44266e-13	LRRC7:PTF1A:FGFR2:NKX6-2:RB1:SLITRK5:IRS2:SOX1:MDGA2:MDGA2:FLRT2:DIO3:SEMA6D:ALDH1A2:SALL1:HOXB3:EPB41L3:CDH2:SALL3:SOX11:CTNNA2:ERBB4:CHL1:CNTN4:THRB:WNT5A:EPHA5:UNC5C:ISL1:PLK2:VWC2:MAGI2:SEMA3D:WNT2:CNTNAP2:UNC5D:TRAPPC9	http://www.gsea-msigdb.org/gsea/msigdb/cards/GO_NEUROGENESIS
GO_CENTRAL_NERVOUS_SYSTEM_DEVELOPMENT	972	28	1.03035e-15	2.52437e-12	PTF1A:FGFR2:NKX6-2:AVPR1A:SLITRK5:IRS2:SOX1:MDGA2:MDGA2:SEMA6D:ALDH1A2:SALL1:HOXB3:CDH2:SALL3:SOX11:OTX1:CTNNA2:ERBB4:CNTN4:WNT5A:ZIC1:EPHA5:UNC5C:ISL1:WNT2:CNTNAP2:UNC5D:TRAPPC9	http://www.gsea-msigdb.org/gsea/msigdb/cards/GO_CENTRAL_NERVOUS_SYSTEM_DEVELOPMENT
GO_ANIMAL_ORGAN_MORPHOGENESIS	1030	28	4.38119e-15	8.05043e-12	PTF1A:ZMIZ1:FGFR2:SOX1:FLRT2:DIO3:ALDH1A2:SALL1:HOXB3:HOXB4:CDH2:SOX11:MATN3:OTX1:CTNNA2:MATN4:THRB:WNT5A:ZIC1:FAT1:IRX2:IRX1:ISL1:FBN2:MAGI2:WNT2:SOX17:ZFPM2	http://www.gsea-msigdb.org/gsea/msigdb/cards/GO_ANIMAL_ORGAN_MORPHOGENESIS
GO_HEAD_DEVELOPMENT	764	24	2.20806e-14	3.24584e-11	PTF1A:FGFR2:AVPR1A:SLITRK5:IRS2:SOX1:SEMA6D:ALDH1A2:SALL1:HOXB3:CDH2:SALL3:OTX1:CTNNA2:ERBB4:CNTN4:WNT5A:ZIC1:EPHA5:UNC5C:ISL1:WNT2:CNTNAP2:TRAPPC9	http://www.gsea-msigdb.org/gsea/msigdb/cards/GO_HEAD_DEVELOPMENT
GO_CELLULAR_COMPONENT_MORPHOGENESIS	1111	26	1.42057e-12	1.7402e-09	FGFR2:DOCK1:RB1:SLITRK5:IRS2:FLRT2:ATP10A:SEMA6D:EPB41L3:CDH2:TNNT1:ZNF135:MATN3:CTNNA2:MATN4:CHL1:CNTN4:WNT5A:EPHA5:UNC5C:FAT1:ISL1:SEMA3D:CNTNAP2:UNC5D:SOX17	http://www.gsea-msigdb.org/gsea/msigdb/cards/GO_CELLULAR_COMPONENT_MORPHOGENESIS
GO_CELL_MORPHOGENESIS_INVOLVED_IN_DIFFERENTIATION	725	21	4.94346e-12	5.19063e-09	FGFR2:DOCK1:RB1:SLITRK5:IRS2:FLRT2:SEMA6D:CDH2:MATN3:CTNNA2:MATN4:CHL1:CNTN4:WNT5A:EPHA5:UNC5C:FAT1:ISL1:SEMA3D:UNC5D:SOX17	http://www.gsea-msigdb.org/gsea/msigdb/cards/GO_CELL_MORPHOGENESIS_INVOLVED_IN_DIFFERENTIATION
GO_PATTERN_SPECIFICATION_PROCESS	436	17	6.15176e-12	5.50098e-09	FGFR2:NKX6-2:SOX1:ALDH1A2:HOXB3:HOXB4:OTX1:ERBB4:WNT5A:ZIC1:IRX2:IRX1:ISL1:TBX18:SP8:WNT2:SOX17	http://www.gsea-msigdb.org/gsea/msigdb/cards/GO_PATTERN_SPECIFICATION_PROCESS
GO_NEURON_DEVELOPMENT	1094	25	6.7359e-12	5.50098e-09	LRRC7:FGFR2:RB1:SLITRK5:IRS2:SOX1:FLRT2:DIO3:SEMA6D:EPB41L3:CDH2:SALL3:CTNNA2:CHL1:CNTN4:THRB:WNT5A:EPHA5:UNC5C:ISL1:PLK2:MAGI2:SEMA3D:CNTNAP2:UNC5D	http://www.gsea-msigdb.org/gsea/msigdb/cards/GO_NEURON_DEVELOPMENT
GO_POSITIVE_REGULATION_OF_MULTICELLULAR_ORGANISMAL_PROCESS	1771	31	1.3919e-11	1.02305e-08	LRRC7:USF1:ESRRG:ZMIZ1:FGFR2:DOCK1:NKX6-2:TRIM6:PDE3A:AVPR1A:RB1:SLITRK5:FLRT2:DIO3:MIR10A:NETO1:SOX11:LRRTM1:ERBB4:THBD:WNT5A:UCP1:ISL1:PLK2:FBN2:VWC2:MAGI2:WNT2:SOX17:ZFPM2:GSDMD	http://www.gsea-msigdb.org/gsea/msigdb/cards/GO_POSITIVE_REGULATION_OF_MULTICELLULAR_ORGANISMAL_PROCESS
GO_REGIONALIZATION	342	15	2.20909e-11	1.47607e-08	FGFR2:NKX6-2:SOX1:ALDH1A2:HOXB3:HOXB4:OTX1:WNT5A:IRX2:IRX1:ISL1:TBX18:SP8:WNT2:SOX17	http://www.gsea-msigdb.org/gsea/msigdb/cards/GO_REGIONALIZATION
GO_SENSORY_ORGAN_MORPHOGENESIS	253	13	7.19835e-11	4.40899e-08	PTF1A:FGFR2:SOX1:DIO3:SALL1:SOX11:OTX1:THRB:WNT5A:ZIC1:FAT1:FBN2:WNT2	http://www.gsea-msigdb.org/gsea/msigdb/cards/GO_SENSORY_ORGAN_MORPHOGENESIS
GO_FOREBRAIN_DEVELOPMENT	378	15	8.97447e-11	5.07403e-08	FGFR2:AVPR1A:SLITRK5:SOX1:ALDH1A2:SALL1:CDH2:SALL3:OTX1:ERBB4:WNT5A:EPHA5:ISL1:CNTNAP2:TRAPPC9	http://www.gsea-msigdb.org/gsea/msigdb/cards/GO_FOREBRAIN_DEVELOPMENT
GO_REGULATION_OF_CELL_DIFFERENTIATION	1844	30	1.84741e-10	9.32548e-08	LRRC7:ZMIZ1:FGFR2:DOCK1:NKX6-2:TRIM6:PDE3A:RB1:FLRT2:DIO3:SEMA6D:HOXB3:HOXB4:MIR10A:CDH2:SOX11:CTNNA2:ERBB4:CNTN4:THRB:WNT5A:ISL1:PLK2:FBN2:VWC2:MAGI2:SEMA3D:UNC5D:SOX17:ZFPM2	http://www.gsea-msigdb.org/gsea/msigdb/cards/GO_REGULATION_OF_CELL_DIFFERENTIATION
GO_POSITIVE_REGULATION_OF_TRANSCRIPTION_BY_RNA_POLYMERASE_II	1178	24	1.92938e-10	9.32548e-08	USF1:ESRRG:PTF1A:ZMIZ1:FGFR2:NKX6-2:RB1:SOX1:SALL1:HOXB3:HOXB4:ZNF835:SOX11:OTX1:RBPJL:THRB:WNT5A:ZIC1:ISL1:ZNF300:WNT2:SOX17:ZFPM2:SPAG8	http://www.gsea-msigdb.org/gsea/msigdb/cards/GO_POSITIVE_REGULATION_OF_TRANSCRIPTION_BY_RNA_POLYMERASE_II
GO_POSITIVE_REGULATION_OF_DEVELOPMENTAL_PROCESS	1393	26	2.03004e-10	9.32548e-08	LRRC7:ZMIZ1:FGFR2:DOCK1:NKX6-2:PDE3A:RB1:SLITRK5:FLRT2:DIO3:HOXB4:MIR10A:CDH2:SOX11:CTNNA2:LRRTM1:ERBB4:WNT5A:ISL1:PLK2:FBN2:VWC2:MAGI2:WNT2:SOX17:ZFPM2	http://www.gsea-msigdb.org/gsea/msigdb/cards/GO_POSITIVE_REGULATION_OF_DEVELOPMENTAL_PROCESS
GO_EMBRYO_DEVELOPMENT	986	22	2.20812e-10	9.54689e-08	ZMIZ1:FGFR2:LPAR6:ALDH1A2:SALL1:HOXB3:HOXB4:DSC3:SOX11:OTX1:ERBB4:WNT5A:ZIC1:IRX2:IRX1:ISL1:FBN2:TBX18:SP8:WNT2:SOX17:ZFPM2	http://www.gsea-msigdb.org/gsea/msigdb/cards/GO_EMBRYO_DEVELOPMENT
GO_REGULATION_OF_NERVOUS_SYSTEM_DEVELOPMENT	910	21	3.22502e-10	1.31688e-07	LRRC7:NKX6-2:SLITRK5:FLRT2:DIO3:SEMA6D:HOXB3:CDH2:SOX11:CTNNA2:LRRTM1:ERBB4:CNTN4:THRB:WNT5A:ISL1:PLK2:VWC2:MAGI2:SEMA3D:UNC5D	http://www.gsea-msigdb.org/gsea/msigdb/cards/GO_REGULATION_OF_NERVOUS_SYSTEM_DEVELOPMENT
GO_CENTRAL_NERVOUS_SYSTEM_NEURON_DIFFERENTIATION	181	11	3.71478e-10	1.43703e-07	FGFR2:NKX6-2:SOX1:MDGA2:MDGA2:SALL1:SALL3:ERBB4:WNT5A:ISL1:WNT2:UNC5D	http://www.gsea-msigdb.org/gsea/msigdb/cards/GO_CENTRAL_NERVOUS_SYSTEM_NEURON_DIFFERENTIATION
GO_REGULATION_OF_CELL_DEVELOPMENT	930	21	4.76654e-10	1.7517e-07	LRRC7:DOCK1:NKX6-2:PDE3A:FLRT2:DIO3:SEMA6D:HOXB3:CDH2:SOX11:CTNNA2:ERBB4:CNTN4:THRB:WNT5A:ISL1:PLK2:VWC2:MAGI2:SEMA3D:UNC5D	http://www.gsea-msigdb.org/gsea/msigdb/cards/GO_REGULATION_OF_CELL_DEVELOPMENT
GO_CELL_CELL_SIGNALING	1638	27	1.31225e-09	4.59286e-07	PRKAA2:FGFR2:SYT9:TRHDE:PCDH17:SLITRK5:IRS2:TJP1:SALL1:CDH2:NETO1:SOX11:LRRTM1:LYPD1:CNTN4:GRM7:WNT5A:EPHA5:FAT1:ISL1:PLK2:KCNN2:TBX18:MAGI2:WNT2:CADPS2:SOX17	http://www.gsea-msigdb.org/gsea/msigdb/cards/GO_CELL_CELL_SIGNALING
GO_CELL_MORPHOGENESIS_INVOLVED_IN_NEURON_DIFFERENTIATION	575	16	3.544e-09	1.18402e-06	FGFR2:RB1:SLITRK5:IRS2:FLRT2:SEMA6D:CDH2:CTNNA2:CHL1:CNTN4:WNT5A:EPHA5:UNC5C:ISL1:SEMA3D:UNC5D	http://www.gsea-msigdb.org/gsea/msigdb/cards/GO_CELL_MORPHOGENESIS_INVOLVED_IN_NEURON_DIFFERENTIATION
GO_CELL_PART_MORPHOGENESIS	673	17	4.71885e-09	1.50798e-06	FGFR2:SLITRK5:IRS2:FLRT2:SEMA6D:EPB41L3:CDH2:CTNNA2:CHL1:CNTN4:WNT5A:EPHA5:UNC5C:ISL1:SEMA3D:CNTNAP2:UNC5D	http://www.gsea-msigdb.org/gsea/msigdb/cards/GO_CELL_PART_MORPHOGENESIS
GO_AXON_DEVELOPMENT	508	15	5.09222e-09	1.55949e-06	FGFR2:SLITRK5:IRS2:FLRT2:SEMA6D:CDH2:CTNNA2:CHL1:CNTN4:WNT5A:EPHA5:UNC5C:ISL1:SEMA3D:UNC5D	http://www.gsea-msigdb.org/gsea/msigdb/cards/GO_AXON_DEVELOPMENT
GO_POSITIVE_REGULATION_OF_BIOSYNTHETIC_PROCESS	1966	28	1.50689e-08	4.19647e-06	USF1:ESRRG:PTF1A:ZMIZ1:FGFR2:NKX6-2:RAB38:AVPR1A:RB1:IRS2:SOX1:SALL1:HOXB3:HOXB4:ZNF835:SOX11:OTX1:ERBB4:RBPJL:THRB:WNT5A:ZIC1:ISL1:ZNF300:WNT2:SOX17:ZFPM2:SPAG8	http://www.gsea-msigdb.org/gsea/msigdb/cards/GO_POSITIVE_REGULATION_OF_BIOSYNTHETIC_PROCESS
GO_POSITIVE_REGULATION_OF_RNA_BIOSYNTHETIC_PROCESS	1592	25	1.52243e-08	4.19647e-06	USF1:ESRRG:PTF1A:ZMIZ1:FGFR2:NKX6-2:RB1:SOX1:SALL1:HOXB3:HOXB4:ZNF835:SOX11:OTX1:ERBB4:RBPJL:THRB:WNT5A:ZIC1:ISL1:ZNF300:WNT2:SOX17:ZFPM2:SPAG8	http://www.gsea-msigdb.org/gsea/msigdb/cards/GO_POSITIVE_REGULATION_OF_RNA_BIOSYNTHETIC_PROCESS
GO_EYE_MORPHOGENESIS	148	9	1.54156e-08	4.19647e-06	PTF1A:SOX1:DIO3:SOX11:THRB:WNT5A:FAT1:FBN2:WNT2	http://www.gsea-msigdb.org/gsea/msigdb/cards/GO_EYE_MORPHOGENESIS
GO_CELLULAR_RESPONSE_TO_ENDOGENOUS_STIMULUS	1373	23	1.90922e-08	5.0117e-06	PRKAA2:F11R:USF1:ESRRG:FGFR2:PDE3A:AVPR1A:RB1:IRS2:FLRT2:RYR3:SOX11:LYPD1:ERBB4:THRB:WNT5A:UCP1:ISL1:FBN2:DUSP22:VWC2:MAGI2:WNT2	http://www.gsea-msigdb.org/gsea/msigdb/cards/GO_CELLULAR_RESPONSE_TO_ENDOGENOUS_STIMULUS
GO_NEURON_PROJECTION_GUIDANCE	271	11	2.52606e-08	6.40224e-06	IRS2:FLRT2:SEMA6D:CHL1:CNTN4:WNT5A:EPHA5:UNC5C:ISL1:SEMA3D:UNC5D	http://www.gsea-msigdb.org/gsea/msigdb/cards/GO_NEURON_PROJECTION_GUIDANCE
GO_CAMERA_TYPE_EYE_MORPHOGENESIS	111	8	2.63977e-08	6.46743e-06	PTF1A:SOX1:DIO3:SOX11:THRB:WNT5A:FAT1:WNT2	http://www.gsea-msigdb.org/gsea/msigdb/cards/GO_CAMERA_TYPE_EYE_MORPHOGENESIS
GO_EMBRYONIC_MORPHOGENESIS	577	15	2.75129e-08	6.52321e-06	FGFR2:ALDH1A2:SALL1:HOXB3:HOXB4:SOX11:OTX1:WNT5A:ZIC1:IRX2:IRX1:FBN2:SP8:WNT2:SOX17	http://www.gsea-msigdb.org/gsea/msigdb/cards/GO_EMBRYONIC_MORPHOGENESIS
GO_EMBRYONIC_ORGAN_DEVELOPMENT	423	13	3.53108e-08	8.11044e-06	FGFR2:ALDH1A2:SALL1:HOXB3:HOXB4:SOX11:OTX1:WNT5A:ZIC1:FBN2:WNT2:SOX17:ZFPM2	http://www.gsea-msigdb.org/gsea/msigdb/cards/GO_EMBRYONIC_ORGAN_DEVELOPMENT
GO_POSITIVE_REGULATION_OF_GENE_EXPRESSION	1955	27	5.33479e-08	1.1882e-05	USF1:ESRRG:PTF1A:ZMIZ1:FGFR2:NKX6-2:TRIM6:RB1:SOX1:ALDH1A2:SALL1:HOXB3:HOXB4:ZNF835:SOX11:OTX1:ERBB4:RBPJL:THRB:WNT5A:ZIC1:ISL1:ZNF300:WNT2:SOX17:ZFPM2:SPAG8	http://www.gsea-msigdb.org/gsea/msigdb/cards/GO_POSITIVE_REGULATION_OF_GENE_EXPRESSION
GO_SENSORY_ORGAN_DEVELOPMENT	535	14	7.54599e-08	1.63126e-05	PTF1A:FGFR2:SOX1:DIO3:ALDH1A2:SALL1:SOX11:OTX1:THRB:WNT5A:ZIC1:FAT1:FBN2:WNT2	http://www.gsea-msigdb.org/gsea/msigdb/cards/GO_SENSORY_ORGAN_DEVELOPMENT
GO_NEGATIVE_REGULATION_OF_NERVOUS_SYSTEM_DEVELOPMENT	305	11	8.39267e-08	1.76246e-05	NKX6-2:DIO3:SEMA6D:SOX11:ERBB4:CNTN4:THRB:WNT5A:ISL1:PLK2:SEMA3D	http://www.gsea-msigdb.org/gsea/msigdb/cards/GO_NEGATIVE_REGULATION_OF_NERVOUS_SYSTEM_DEVELOPMENT
GO_NEGATIVE_REGULATION_OF_CELL_DIFFERENTIATION	733	16	1.02182e-07	2.05869e-05	NKX6-2:TRIM6:RB1:DIO3:SEMA6D:MIR10A:SOX11:ERBB4:CNTN4:THRB:WNT5A:ISL1:PLK2:SEMA3D:SOX17:ZFPM2	http://www.gsea-msigdb.org/gsea/msigdb/cards/GO_NEGATIVE_REGULATION_OF_CELL_DIFFERENTIATION
GO_CELL_PROJECTION_ORGANIZATION	1509	23	1.05269e-07	2.05869e-05	LRRC7:FGFR2:RB1:SLITRK5:IRS2:FLRT2:SEMA6D:DNAH9:EPB41L3:CDH2:CTNNA2:CHL1:CNTN4:WNT5A:EPHA5:UNC5C:ISL1:PLK2:MAGI2:SEMA3D:CNTNAP2:LRRC61:UNC5D	http://www.gsea-msigdb.org/gsea/msigdb/cards/GO_CELL_PROJECTION_ORGANIZATION
GO_RESPONSE_TO_ENDOGENOUS_STIMULUS	1634	24	1.06436e-07	2.05869e-05	PRKAA2:F11R:USF1:ESRRG:FGFR2:PDE3A:AVPR1A:RB1:IRS2:FLRT2:RYR3:ALDH1A2:SOX11:LYPD1:ERBB4:THRB:WNT5A:UCP1:ISL1:FBN2:DUSP22:VWC2:MAGI2:WNT2	http://www.gsea-msigdb.org/gsea/msigdb/cards/GO_RESPONSE_TO_ENDOGENOUS_STIMULUS
GO_FOREBRAIN_NEURON_DIFFERENTIATION	54	6	1.14673e-07	2.12055e-05	FGFR2:SOX1:SALL1:SALL3:ERBB4:WNT5A	http://www.gsea-msigdb.org/gsea/msigdb/cards/GO_FOREBRAIN_NEURON_DIFFERENTIATION
GO_STEM_CELL_DIFFERENTIATION	248	10	1.18289e-07	2.12055e-05	FGFR2:TRIM6:SEMA6D:ALDH1A2:HOXB4:SOX11:ERBB4:ISL1:SEMA3D:SOX17	http://www.gsea-msigdb.org/gsea/msigdb/cards/GO_STEM_CELL_DIFFERENTIATION
GO_TELENCEPHALON_DEVELOPMENT	248	10	1.18289e-07	2.12055e-05	AVPR1A:SLITRK5:SALL1:CDH2:SALL3:ERBB4:WNT5A:EPHA5:CNTNAP2:TRAPPC9	http://www.gsea-msigdb.org/gsea/msigdb/cards/GO_TELENCEPHALON_DEVELOPMENT
GO_HEART_MORPHOGENESIS	251	10	1.32265e-07	2.31464e-05	ZMIZ1:FGFR2:FLRT2:ALDH1A2:SOX11:WNT5A:ISL1:WNT2:SOX17:ZFPM2	http://www.gsea-msigdb.org/gsea/msigdb/cards/GO_HEART_MORPHOGENESIS
GO_OLFACTORY_BULB_INTERNEURON_DIFFERENTIATION	12	4	1.49643e-07	2.55785e-05	SALL1:SALL3:ERBB4:WNT5A	http://www.gsea-msigdb.org/gsea/msigdb/cards/GO_OLFACTORY_BULB_INTERNEURON_DIFFERENTIATION
GO_TISSUE_MORPHOGENESIS	659	15	1.5373e-07	2.568e-05	FGFR2:ALDH1A2:SALL1:HOXB4:SOX11:MATN3:MATN4:WNT5A:IRX2:IRX1:ISL1:MAGI2:WNT2:SOX17:ZFPM2	http://www.gsea-msigdb.org/gsea/msigdb/cards/GO_TISSUE_MORPHOGENESIS
GO_DIGESTIVE_SYSTEM_DEVELOPMENT	142	8	1.79562e-07	2.88714e-05	PTF1A:FGFR2:RB1:ALDH1A2:SALL1:SOX11:WNT5A:SOX17	http://www.gsea-msigdb.org/gsea/msigdb/cards/GO_DIGESTIVE_SYSTEM_DEVELOPMENT
GO_TUBE_DEVELOPMENT	1082	19	1.80692e-07	2.88714e-05	ZMIZ1:FGFR2:PTPRB:RB1:ALDH1A2:SALL1:HOXB3:MIR10A:CDH2:SOX11:THRB:WNT5A:IRX2:IRX1:ISL1:PLK2:WNT2:SOX17:ZFPM2	http://www.gsea-msigdb.org/gsea/msigdb/cards/GO_TUBE_DEVELOPMENT
GO_NEGATIVE_REGULATION_OF_CELL_DEVELOPMENT	332	11	1.96495e-07	3.07284e-05	NKX6-2:DIO3:SEMA6D:SOX11:ERBB4:CNTN4:THRB:WNT5A:ISL1:PLK2:SEMA3D	http://www.gsea-msigdb.org/gsea/msigdb/cards/GO_NEGATIVE_REGULATION_OF_CELL_DEVELOPMENT
GO_APPENDAGE_MORPHOGENESIS	147	8	2.34275e-07	3.58734e-05	FGFR2:ALDH1A2:SALL1:SALL3:SOX11:WNT5A:FBN2:SP8	http://www.gsea-msigdb.org/gsea/msigdb/cards/GO_APPENDAGE_MORPHOGENESIS
GO_MESENCHYME_DEVELOPMENT	268	10	2.42414e-07	3.63621e-05	FGFR2:SEMA6D:ALDH1A2:SOX11:ERBB4:WNT5A:ISL1:SEMA3D:WNT2:ZFPM2	http://www.gsea-msigdb.org/gsea/msigdb/cards/GO_MESENCHYME_DEVELOPMENT
GO_MESENCHYMAL_CELL_DIFFERENTIATION	215	9	3.77796e-07	5.45429e-05	FGFR2:SEMA6D:ALDH1A2:SOX11:ERBB4:WNT5A:ISL1:SEMA3D:WNT2	http://www.gsea-msigdb.org/gsea/msigdb/cards/GO_MESENCHYMAL_CELL_DIFFERENTIATION
GO_CIRCULATORY_SYSTEM_DEVELOPMENT	1136	19	3.78461e-07	5.45429e-05	ZMIZ1:FGFR2:PTPRB:RB1:SLITRK5:FLRT2:ALDH1A2:SALL1:HOXB3:MIR10A:CDH2:SOX11:ERBB4:WNT5A:ISL1:PLK2:WNT2:SOX17:ZFPM2	http://www.gsea-msigdb.org/gsea/msigdb/cards/GO_CIRCULATORY_SYSTEM_DEVELOPMENT
GO_FOREBRAIN_GENERATION_OF_NEURONS	66	6	3.86888e-07	5.46851e-05	FGFR2:SOX1:SALL1:SALL3:ERBB4:WNT5A	http://www.gsea-msigdb.org/gsea/msigdb/cards/GO_FOREBRAIN_GENERATION_OF_NEURONS
GO_EMBRYONIC_ORGAN_MORPHOGENESIS	284	10	4.12669e-07	5.72287e-05	FGFR2:SALL1:HOXB3:HOXB4:SOX11:OTX1:WNT5A:ZIC1:FBN2:SOX17	http://www.gsea-msigdb.org/gsea/msigdb/cards/GO_EMBRYONIC_ORGAN_MORPHOGENESIS
GO_NEGATIVE_REGULATION_OF_MULTICELLULAR_ORGANISMAL_PROCESS	1265	20	4.40715e-07	5.91562e-05	USF1:NKX6-2:AVPR1A:RB1:DIO3:SEMA6D:MIR10A:TNNT1:SOX11:ERBB4:THBD:CNTN4:THRB:WNT5A:ISL1:PLK2:TBX18:SEMA3D:SOX17:ZFPM2	http://www.gsea-msigdb.org/gsea/msigdb/cards/GO_NEGATIVE_REGULATION_OF_MULTICELLULAR_ORGANISMAL_PROCESS
GO_NEGATIVE_REGULATION_OF_TRANSCRIPTION_BY_RNA_POLYMERASE_II	818	16	4.42825e-07	5.91562e-05	FGFR2:NKX6-2:RB1:SALL1:HOXB3:HOXB4:ZNF835:SOX11:THRB:IRX2:IRX1:ISL1:DUSP22:TBX18:SOX17:ZFPM2	http://www.gsea-msigdb.org/gsea/msigdb/cards/GO_NEGATIVE_REGULATION_OF_TRANSCRIPTION_BY_RNA_POLYMERASE_II
GO_SENSORY_SYSTEM_DEVELOPMENT	361	11	4.50714e-07	5.91562e-05	PTF1A:SOX1:DIO3:ALDH1A2:SOX11:THRB:WNT5A:FAT1:ISL1:FBN2:WNT2	http://www.gsea-msigdb.org/gsea/msigdb/cards/GO_SENSORY_SYSTEM_DEVELOPMENT
GO_LOCOMOTION	1915	25	5.09668e-07	6.57204e-05	F11R:DOCK1:IRS2:SOX1:FLRT2:SEMA6D:MIR10A:CDH2:PSTPIP2:CTNNA2:ERBB4:THBD:CHL1:CNTN4:WNT5A:EPHA5:UNC5C:FAT1:ISL1:PLK2:DUSP22:MAGI2:SEMA3D:UNC5D:SOX17	http://www.gsea-msigdb.org/gsea/msigdb/cards/GO_LOCOMOTION
GO_RENAL_SYSTEM_DEVELOPMENT	292	10	5.31715e-07	6.73811e-05	FGFR2:ALDH1A2:SALL1:SOX11:WNT5A:IRX2:IRX1:TBX18:MAGI2:SOX17	http://www.gsea-msigdb.org/gsea/msigdb/cards/GO_RENAL_SYSTEM_DEVELOPMENT
GO_REGULATION_OF_NEURON_DIFFERENTIATION	646	14	7.29231e-07	9.08449e-05	LRRC7:DIO3:SEMA6D:CDH2:SOX11:CTNNA2:CNTN4:THRB:WNT5A:ISL1:PLK2:VWC2:MAGI2:SEMA3D	http://www.gsea-msigdb.org/gsea/msigdb/cards/GO_REGULATION_OF_NEURON_DIFFERENTIATION
GO_CAMERA_TYPE_EYE_DEVELOPMENT	304	10	7.66555e-07	9.28468e-05	PTF1A:SOX1:DIO3:ALDH1A2:SOX11:THRB:WNT5A:FAT1:FBN2:WNT2	http://www.gsea-msigdb.org/gsea/msigdb/cards/GO_CAMERA_TYPE_EYE_DEVELOPMENT
GO_CELL_MOTILITY	1691	23	7.70565e-07	9.28468e-05	F11R:DOCK1:IRS2:SOX1:FLRT2:SEMA6D:MIR10A:CDH2:PSTPIP2:CTNNA2:ERBB4:THBD:CHL1:WNT5A:UNC5C:FAT1:ISL1:PLK2:DUSP22:MAGI2:SEMA3D:UNC5D:SOX17	http://www.gsea-msigdb.org/gsea/msigdb/cards/GO_CELL_MOTILITY
GO_SYNAPSE_ASSEMBLY	175	8	8.8276e-07	0.00010465	PCDH17:SLITRK5:FLRT2:CDH2:LRRTM1:ERBB4:WNT5A:MAGI2	http://www.gsea-msigdb.org/gsea/msigdb/cards/GO_SYNAPSE_ASSEMBLY
GO_HEART_DEVELOPMENT	564	13	9.36161e-07	0.000105831	ZMIZ1:FGFR2:RB1:FLRT2:ALDH1A2:SALL1:SOX11:ERBB4:WNT5A:ISL1:WNT2:SOX17:ZFPM2	http://www.gsea-msigdb.org/gsea/msigdb/cards/GO_HEART_DEVELOPMENT
GO_NEGATIVE_CHEMOTAXIS	42	5	9.60283e-07	0.000105831	FLRT2:SEMA6D:WNT5A:UNC5C:SEMA3D	http://www.gsea-msigdb.org/gsea/msigdb/cards/GO_NEGATIVE_CHEMOTAXIS
GO_APPENDAGE_DEVELOPMENT	177	8	9.617e-07	0.000105831	FGFR2:ALDH1A2:SALL1:SALL3:SOX11:WNT5A:FBN2:SP8	http://www.gsea-msigdb.org/gsea/msigdb/cards/GO_APPENDAGE_DEVELOPMENT
GO_DIENCEPHALON_DEVELOPMENT	77	6	9.71623e-07	0.000105831	ALDH1A2:SALL1:OTX1:WNT5A:ISL1:CNTNAP2	http://www.gsea-msigdb.org/gsea/msigdb/cards/GO_DIENCEPHALON_DEVELOPMENT
GO_OUTFLOW_TRACT_MORPHOGENESIS	77	6	9.71623e-07	0.000105831	FGFR2:SOX11:WNT5A:ISL1:SOX17:ZFPM2	http://www.gsea-msigdb.org/gsea/msigdb/cards/GO_OUTFLOW_TRACT_MORPHOGENESIS
GO_GROWTH	979	17	9.79118e-07	0.000105831	ZMIZ1:FGFR2:AVPR1A:RB1:DIO3:SEMA6D:SALL1:EPB41L3:MATN3:ERBB4:MATN4:WNT5A:MAGI2:SEMA3D:WNT2:SOX17:ZFPM2	http://www.gsea-msigdb.org/gsea/msigdb/cards/GO_GROWTH
GO_ENDOCRINE_SYSTEM_DEVELOPMENT	129	7	1.38736e-06	0.000147784	NKX6-2:ALDH1A2:SALL1:HOXB3:THRB:WNT5A:ISL1	http://www.gsea-msigdb.org/gsea/msigdb/cards/GO_ENDOCRINE_SYSTEM_DEVELOPMENT
GO_TUBE_MORPHOGENESIS	894	16	1.41267e-06	0.00014833	ZMIZ1:FGFR2:PTPRB:SALL1:HOXB3:MIR10A:CDH2:SOX11:WNT5A:IRX2:IRX1:ISL1:PLK2:WNT2:SOX17:ZFPM2	http://www.gsea-msigdb.org/gsea/msigdb/cards/GO_TUBE_MORPHOGENESIS
GO_NEGATIVE_REGULATION_OF_DEVELOPMENTAL_PROCESS	1013	17	1.55504e-06	0.000157977	NKX6-2:TRIM6:RB1:DIO3:SEMA6D:MIR10A:SOX11:ERBB4:CNTN4:THRB:WNT5A:ISL1:PLK2:TBX18:SEMA3D:SOX17:ZFPM2	http://www.gsea-msigdb.org/gsea/msigdb/cards/GO_NEGATIVE_REGULATION_OF_DEVELOPMENTAL_PROCESS
GO_UROGENITAL_SYSTEM_DEVELOPMENT	329	10	1.56211e-06	0.000157977	FGFR2:ALDH1A2:SALL1:SOX11:WNT5A:IRX2:IRX1:TBX18:MAGI2:SOX17	http://www.gsea-msigdb.org/gsea/msigdb/cards/GO_UROGENITAL_SYSTEM_DEVELOPMENT
GO_REGULATION_OF_ANATOMICAL_STRUCTURE_MORPHOGENESIS	1130	18	1.56902e-06	0.000157977	FGFR2:DOCK1:DIO3:ATP10A:SEMA6D:MIR10A:EPB41L3:CDH2:ZNF135:THRB:WNT5A:ISL1:PLK2:TBX18:MAGI2:SEMA3D:WNT2:SOX17	http://www.gsea-msigdb.org/gsea/msigdb/cards/GO_REGULATION_OF_ANATOMICAL_STRUCTURE_MORPHOGENESIS
GO_CELL_FATE_COMMITMENT	257	9	1.66552e-06	0.000165427	PTF1A:FGFR2:NKX6-2:SOX1:ERBB4:WNT5A:ISL1:WNT2:SOX17	http://www.gsea-msigdb.org/gsea/msigdb/cards/GO_CELL_FATE_COMMITMENT
GO_EPITHELIUM_DEVELOPMENT	1273	19	2.0468e-06	0.000198879	F11R:FGFR2:TJP1:ALDH1A2:SALL1:HOXB4:MIR10A:CDH2:DSC3:SOX11:ERBB4:THRB:WNT5A:FAT1:IRX2:IRX1:MAGI2:WNT2:SOX17	http://www.gsea-msigdb.org/gsea/msigdb/cards/GO_EPITHELIUM_DEVELOPMENT
GO_ANATOMICAL_STRUCTURE_FORMATION_INVOLVED_IN_MORPHOGENESIS	1152	18	2.05643e-06	0.000198879	PTF1A:FGFR2:PTPRB:ALDH1A2:SALL1:HOXB3:MIR10A:EPB41L3:TNNT1:SOX11:WNT5A:IRX2:IRX1:ISL1:PLK2:FBN2:WNT2:SOX17	http://www.gsea-msigdb.org/gsea/msigdb/cards/GO_ANATOMICAL_STRUCTURE_FORMATION_INVOLVED_IN_MORPHOGENESIS
GO_NEURAL_CREST_CELL_DIFFERENTIATION	89	6	2.28397e-06	0.000218016	SEMA6D:ALDH1A2:SOX11:ERBB4:ISL1:SEMA3D	http://www.gsea-msigdb.org/gsea/msigdb/cards/GO_NEURAL_CREST_CELL_DIFFERENTIATION
GO_EMBRYO_DEVELOPMENT_ENDING_IN_BIRTH_OR_EGG_HATCHING	621	13	2.6983e-06	0.000254263	ZMIZ1:FGFR2:LPAR6:ALDH1A2:HOXB3:HOXB4:DSC3:SOX11:WNT5A:ISL1:WNT2:SOX17:ZFPM2	http://www.gsea-msigdb.org/gsea/msigdb/cards/GO_EMBRYO_DEVELOPMENT_ENDING_IN_BIRTH_OR_EGG_HATCHING
GO_GLAND_DEVELOPMENT	435	11	2.75626e-06	0.000256437	PTF1A:FGFR2:IRS2:ALDH1A2:SALL1:HOXB3:ERBB4:THRB:WNT5A:ISL1:WNT2	http://www.gsea-msigdb.org/gsea/msigdb/cards/GO_GLAND_DEVELOPMENT
GO_ANTERIOR_POSTERIOR_PATTERN_SPECIFICATION	211	8	3.56719e-06	0.000327736	ALDH1A2:HOXB3:HOXB4:OTX1:WNT5A:TBX18:WNT2:SOX17	http://www.gsea-msigdb.org/gsea/msigdb/cards/GO_ANTERIOR_POSTERIOR_PATTERN_SPECIFICATION
GO_MORPHOGENESIS_OF_EMBRYONIC_EPITHELIUM	149	7	3.62685e-06	0.000329103	FGFR2:ALDH1A2:SOX11:WNT5A:IRX2:IRX1:WNT2	http://www.gsea-msigdb.org/gsea/msigdb/cards/GO_MORPHOGENESIS_OF_EMBRYONIC_EPITHELIUM
GO_POSITIVE_REGULATION_OF_CELL_DIFFERENTIATION	970	16	4.00413e-06	0.000358907	LRRC7:ZMIZ1:DOCK1:NKX6-2:PDE3A:RB1:HOXB4:CDH2:SOX11:CTNNA2:WNT5A:ISL1:FBN2:VWC2:MAGI2:SOX17	http://www.gsea-msigdb.org/gsea/msigdb/cards/GO_POSITIVE_REGULATION_OF_CELL_DIFFERENTIATION
GO_MUSCLE_STRUCTURE_DEVELOPMENT	648	13	4.27879e-06	0.000377597	FGFR2:AVPR1A:RB1:CDH2:TNNT1:SOX11:CTNNA2:ERBB4:WNT5A:ISL1:WNT2:SOX17:ZFPM2	http://www.gsea-msigdb.org/gsea/msigdb/cards/GO_MUSCLE_STRUCTURE_DEVELOPMENT
GO_POSITIVE_REGULATION_OF_MESENCHYMAL_CELL_PROLIFERATION	26	4	4.31539e-06	0.000377597	FGFR2:IRS2:WNT5A:WNT2	http://www.gsea-msigdb.org/gsea/msigdb/cards/GO_POSITIVE_REGULATION_OF_MESENCHYMAL_CELL_PROLIFERATION
GO_DEVELOPMENTAL_GROWTH	654	13	4.72531e-06	0.0004086	ZMIZ1:FGFR2:DIO3:SEMA6D:SALL1:MATN3:ERBB4:MATN4:WNT5A:MAGI2:SEMA3D:WNT2:ZFPM2	http://www.gsea-msigdb.org/gsea/msigdb/cards/GO_DEVELOPMENTAL_GROWTH
GO_EPITHELIAL_CELL_DIFFERENTIATION	762	14	4.94802e-06	0.000422883	F11R:FGFR2:TJP1:SALL1:MIR10A:CDH2:DSC3:SOX11:ERBB4:THRB:WNT5A:FAT1:MAGI2:SOX17	http://www.gsea-msigdb.org/gsea/msigdb/cards/GO_EPITHELIAL_CELL_DIFFERENTIATION
GO_NEGATIVE_REGULATION_OF_NEURON_DIFFERENTIATION	222	8	5.18586e-06	0.000438116	DIO3:SEMA6D:CNTN4:THRB:WNT5A:ISL1:PLK2:SEMA3D	http://www.gsea-msigdb.org/gsea/msigdb/cards/GO_NEGATIVE_REGULATION_OF_NEURON_DIFFERENTIATION
GO_NEGATIVE_REGULATION_OF_RNA_BIOSYNTHETIC_PROCESS	1238	18	5.56546e-06	0.000462288	FGFR2:NKX6-2:TRIM6:RB1:SALL1:HOXB3:HOXB4:ZNF835:SOX11:THRB:WNT5A:IRX2:IRX1:ISL1:DUSP22:TBX18:SOX17:ZFPM2	http://www.gsea-msigdb.org/gsea/msigdb/cards/GO_NEGATIVE_REGULATION_OF_RNA_BIOSYNTHETIC_PROCESS
GO_NEGATIVE_REGULATION_OF_RESPONSE_TO_STIMULUS	1629	21	5.62899e-06	0.000462288	PRKAA2:USF1:PDE3A:RB1:SEMA6D:CDH2:SALL3:CTNNA2:THBD:WNT5A:ISL1:PLK2:FBN2:DUSP22:TBX18:EYA4:PDE10A:VWC2:MAGI2:SEMA3D:SOX17	http://www.gsea-msigdb.org/gsea/msigdb/cards/GO_NEGATIVE_REGULATION_OF_RESPONSE_TO_STIMULUS
GO_SPINAL_CORD_DEVELOPMENT	104	6	5.66067e-06	0.000462288	NKX6-2:SOX1:MDGA2:MDGA2:SOX11:ZIC1:ISL1	http://www.gsea-msigdb.org/gsea/msigdb/cards/GO_SPINAL_CORD_DEVELOPMENT
GO_REGULATION_OF_SYNAPTIC_VESICLE_CLUSTERING	9	3	6.159e-06	0.000497458	PCDH17:CDH2:MAGI2	http://www.gsea-msigdb.org/gsea/msigdb/cards/GO_REGULATION_OF_SYNAPTIC_VESICLE_CLUSTERING
GO_CARDIOVASCULAR_SYSTEM_DEVELOPMENT	783	14	6.73256e-06	0.000537873	ZMIZ1:FGFR2:PTPRB:SLITRK5:ALDH1A2:HOXB3:MIR10A:CDH2:WNT5A:ISL1:PLK2:WNT2:SOX17:ZFPM2	http://www.gsea-msigdb.org/gsea/msigdb/cards/GO_CARDIOVASCULAR_SYSTEM_DEVELOPMENT
GO_CARDIAC_SEPTUM_DEVELOPMENT	108	6	7.04001e-06	0.000556388	FGFR2:SALL1:SOX11:WNT5A:ISL1:ZFPM2	http://www.gsea-msigdb.org/gsea/msigdb/cards/GO_CARDIAC_SEPTUM_DEVELOPMENT
GO_CARDIAC_CHAMBER_DEVELOPMENT	166	7	7.38597e-06	0.00057752	FGFR2:SALL1:SOX11:WNT5A:ISL1:WNT2:ZFPM2	http://www.gsea-msigdb.org/gsea/msigdb/cards/GO_CARDIAC_CHAMBER_DEVELOPMENT
GO_ANIMAL_ORGAN_FORMATION	64	5	7.98511e-06	0.000617796	FGFR2:WNT5A:ISL1:WNT2:SOX17	http://www.gsea-msigdb.org/gsea/msigdb/cards/GO_ANIMAL_ORGAN_FORMATION
GO_BIOLOGICAL_ADHESION	1404	19	8.32161e-06	0.000637123	LRRC7:F11R:ZMIZ1:DOCK1:PCDH17:FLRT2:TLN2:CDH2:DSC3:CTNNA2:CHL1:CNTN4:WNT5A:PCDH7:FAT1:DUSP22:VWC2:CNTNAP2:UNC5D	http://www.gsea-msigdb.org/gsea/msigdb/cards/GO_BIOLOGICAL_ADHESION
GO_POSTSYNAPSE_ASSEMBLY	31	4	8.934e-06	0.00067005	CDH2:LRRTM1:WNT5A:MAGI2	http://www.gsea-msigdb.org/gsea/msigdb/cards/GO_POSTSYNAPSE_ASSEMBLY
GO_FOREBRAIN_NEURON_DEVELOPMENT	31	4	8.934e-06	0.00067005	FGFR2:SOX1:SALL3:WNT5A	http://www.gsea-msigdb.org/gsea/msigdb/cards/GO_FOREBRAIN_NEURON_DEVELOPMENT
GO_MUSCLE_TISSUE_DEVELOPMENT	402	10	9.14233e-06	0.000678748	FGFR2:RB1:ALDH1A2:SOX11:ERBB4:WNT5A:ISL1:WNT2:SOX17:ZFPM2	http://www.gsea-msigdb.org/gsea/msigdb/cards/GO_MUSCLE_TISSUE_DEVELOPMENT
GO_PROXIMAL_DISTAL_PATTERN_FORMATION	32	4	1.01767e-05	0.000740581	ALDH1A2:IRX2:IRX1:SP8	http://www.gsea-msigdb.org/gsea/msigdb/cards/GO_PROXIMAL_DISTAL_PATTERN_FORMATION
GO_OLFACTORY_LOBE_DEVELOPMENT	32	4	1.01767e-05	0.000740581	SALL1:SALL3:ERBB4:WNT5A	http://www.gsea-msigdb.org/gsea/msigdb/cards/GO_OLFACTORY_LOBE_DEVELOPMENT
GO_CARDIAC_MUSCLE_TISSUE_MORPHOGENESIS	68	5	1.07694e-05	0.000776033	FGFR2:WNT5A:ISL1:WNT2:ZFPM2	http://www.gsea-msigdb.org/gsea/msigdb/cards/GO_CARDIAC_MUSCLE_TISSUE_MORPHOGENESIS
GO_REGULATION_OF_ANIMAL_ORGAN_MORPHOGENESIS	251	8	1.26788e-05	0.00089629	FGFR2:DIO3:THRB:WNT5A:ISL1:MAGI2:WNT2:SOX17	http://www.gsea-msigdb.org/gsea/msigdb/cards/GO_REGULATION_OF_ANIMAL_ORGAN_MORPHOGENESIS
GO_REGULATION_OF_MESENCHYMAL_CELL_PROLIFERATION	34	4	1.30382e-05	0.00089629	FGFR2:IRS2:WNT5A:WNT2	http://www.gsea-msigdb.org/gsea/msigdb/cards/GO_REGULATION_OF_MESENCHYMAL_CELL_PROLIFERATION
GO_BRAIN_MORPHOGENESIS	34	4	1.30382e-05	0.00089629	CDH2:OTX1:CTNNA2:WNT5A	http://www.gsea-msigdb.org/gsea/msigdb/cards/GO_BRAIN_MORPHOGENESIS
GO_EMBRYONIC_DIGESTIVE_TRACT_DEVELOPMENT	34	4	1.30382e-05	0.00089629	FGFR2:ALDH1A2:SALL1:SOX11	http://www.gsea-msigdb.org/gsea/msigdb/cards/GO_EMBRYONIC_DIGESTIVE_TRACT_DEVELOPMENT
GO_RESPONSE_TO_TRANSFORMING_GROWTH_FACTOR_BETA	252	8	1.3048e-05	0.00089629	F11R:FGFR2:PDE3A:SOX11:WNT5A:FBN2:DUSP22:WNT2	http://www.gsea-msigdb.org/gsea/msigdb/cards/GO_RESPONSE_TO_TRANSFORMING_GROWTH_FACTOR_BETA
GO_VENTRICULAR_SEPTUM_DEVELOPMENT	71	5	1.33145e-05	0.000906127	FGFR2:SALL1:SOX11:WNT5A:ZFPM2	http://www.gsea-msigdb.org/gsea/msigdb/cards/GO_VENTRICULAR_SEPTUM_DEVELOPMENT
GO_RESPONSE_TO_GROWTH_FACTOR	724	13	1.39243e-05	0.000938932	F11R:FGFR2:PDE3A:FLRT2:MIR10A:SOX11:ERBB4:WNT5A:FBN2:DUSP22:VWC2:MAGI2:WNT2	http://www.gsea-msigdb.org/gsea/msigdb/cards/GO_RESPONSE_TO_GROWTH_FACTOR
GO_CARDIAC_VENTRICLE_DEVELOPMENT	125	6	1.6267e-05	0.00108644	FGFR2:SALL1:SOX11:WNT5A:ISL1:ZFPM2	http://www.gsea-msigdb.org/gsea/msigdb/cards/GO_CARDIAC_VENTRICLE_DEVELOPMENT
GO_MORPHOGENESIS_OF_AN_EPITHELIUM	526	11	1.64074e-05	0.00108644	FGFR2:ALDH1A2:SALL1:HOXB4:SOX11:WNT5A:IRX2:IRX1:MAGI2:WNT2:SOX17	http://www.gsea-msigdb.org/gsea/msigdb/cards/GO_MORPHOGENESIS_OF_AN_EPITHELIUM
GO_CARDIAC_SEPTUM_MORPHOGENESIS	75	5	1.74113e-05	0.00114261	FGFR2:SOX11:WNT5A:ISL1:ZFPM2	http://www.gsea-msigdb.org/gsea/msigdb/cards/GO_CARDIAC_SEPTUM_MORPHOGENESIS
GO_CARDIAC_CHAMBER_MORPHOGENESIS	128	6	1.8614e-05	0.00121074	FGFR2:SOX11:WNT5A:ISL1:WNT2:ZFPM2	http://www.gsea-msigdb.org/gsea/msigdb/cards/GO_CARDIAC_CHAMBER_MORPHOGENESIS
GO_POSITIVE_REGULATION_OF_CARDIAC_MUSCLE_CELL_PROLIFERATION	38	4	2.04807e-05	0.00132047	FGFR2:ERBB4:WNT2:ZFPM2	http://www.gsea-msigdb.org/gsea/msigdb/cards/GO_POSITIVE_REGULATION_OF_CARDIAC_MUSCLE_CELL_PROLIFERATION
GO_PANCREAS_DEVELOPMENT	78	5	2.10806e-05	0.00134732	PTF1A:NKX6-2:ALDH1A2:WNT5A:ISL1	http://www.gsea-msigdb.org/gsea/msigdb/cards/GO_PANCREAS_DEVELOPMENT
GO_NEGATIVE_REGULATION_OF_SIGNALING	1369	18	2.14724e-05	0.00136053	PRKAA2:PDE3A:AVPR1A:RB1:PCDH17:CDH2:SALL3:WNT5A:ISL1:PLK2:FBN2:DUSP22:TBX18:EYA4:PDE10A:VWC2:MAGI2:SOX17	http://www.gsea-msigdb.org/gsea/msigdb/cards/GO_NEGATIVE_REGULATION_OF_SIGNALING
GO_RESPIRATORY_SYSTEM_DEVELOPMENT	196	7	2.16861e-05	0.00136233	FGFR2:ALDH1A2:SOX11:THRB:WNT5A:WNT2:ZFPM2	http://www.gsea-msigdb.org/gsea/msigdb/cards/GO_RESPIRATORY_SYSTEM_DEVELOPMENT
GO_REGULATION_OF_NEURON_MIGRATION	40	4	2.51906e-05	0.00156908	FLRT2:CTNNA2:ERBB4:UNC5D	http://www.gsea-msigdb.org/gsea/msigdb/cards/GO_REGULATION_OF_NEURON_MIGRATION
GO_CELLULAR_RESPONSE_TO_CALCIUM_ION	82	5	2.68777e-05	0.00166009	PRKAA2:SLC25A24:SYT9:RYR3:WNT5A	http://www.gsea-msigdb.org/gsea/msigdb/cards/GO_CELLULAR_RESPONSE_TO_CALCIUM_ION
GO_CELLULAR_RESPONSE_TO_ACID_CHEMICAL	205	7	2.89069e-05	0.00177055	PRKAA2:FGFR2:AVPR1A:ALDH1A2:WNT5A:UCP1:WNT2	http://www.gsea-msigdb.org/gsea/msigdb/cards/GO_CELLULAR_RESPONSE_TO_ACID_CHEMICAL
GO_SYNAPTIC_VESICLE_CLUSTERING	15	3	3.27433e-05	0.00198895	PCDH17:CDH2:MAGI2	http://www.gsea-msigdb.org/gsea/msigdb/cards/GO_SYNAPTIC_VESICLE_CLUSTERING
GO_PITUITARY_GLAND_DEVELOPMENT	43	4	3.36822e-05	0.0020223	ALDH1A2:SALL1:WNT5A:ISL1	http://www.gsea-msigdb.org/gsea/msigdb/cards/GO_PITUITARY_GLAND_DEVELOPMENT
GO_POSITIVE_REGULATION_OF_MUSCLE_TISSUE_DEVELOPMENT	86	5	3.38425e-05	0.0020223	FGFR2:ERBB4:WNT2:SOX17:ZFPM2	http://www.gsea-msigdb.org/gsea/msigdb/cards/GO_POSITIVE_REGULATION_OF_MUSCLE_TISSUE_DEVELOPMENT
GO_REGULATION_OF_GROWTH	680	12	3.56582e-05	0.00210411	FGFR2:AVPR1A:RB1:DIO3:SEMA6D:EPB41L3:ERBB4:WNT5A:SEMA3D:WNT2:SOX17:ZFPM2	http://www.gsea-msigdb.org/gsea/msigdb/cards/GO_REGULATION_OF_GROWTH
GO_MUSCLE_ORGAN_MORPHOGENESIS	87	5	3.57842e-05	0.00210411	FGFR2:WNT5A:ISL1:WNT2:ZFPM2	http://www.gsea-msigdb.org/gsea/msigdb/cards/GO_MUSCLE_ORGAN_MORPHOGENESIS
GO_ENZYME_LINKED_RECEPTOR_PROTEIN_SIGNALING_PATHWAY	1034	15	3.61844e-05	0.00211076	F11R:FGFR2:DOCK1:IRS2:FLRT2:MIR10A:SOX11:ERBB4:DGKD:WNT5A:EPHA5:FBN2:DUSP22:VWC2:MAGI2	http://www.gsea-msigdb.org/gsea/msigdb/cards/GO_ENZYME_LINKED_RECEPTOR_PROTEIN_SIGNALING_PATHWAY
GO_VENTRICULAR_SEPTUM_MORPHOGENESIS	44	4	3.69286e-05	0.00213721	FGFR2:SOX11:WNT5A:ZFPM2	http://www.gsea-msigdb.org/gsea/msigdb/cards/GO_VENTRICULAR_SEPTUM_MORPHOGENESIS
GO_MORPHOGENESIS_OF_AN_EPITHELIAL_BUD	16	3	4.01741e-05	0.00230176	FGFR2:WNT5A:WNT2	http://www.gsea-msigdb.org/gsea/msigdb/cards/GO_MORPHOGENESIS_OF_AN_EPITHELIAL_BUD
GO_MESENCHYMAL_CELL_PROLIFERATION	45	4	4.03983e-05	0.00230176	FGFR2:IRS2:WNT5A:WNT2	http://www.gsea-msigdb.org/gsea/msigdb/cards/GO_MESENCHYMAL_CELL_PROLIFERATION
GO_VENTRAL_SPINAL_CORD_DEVELOPMENT	46	4	4.41003e-05	0.00249336	NKX6-2:SOX1:MDGA2:MDGA2:ISL1	http://www.gsea-msigdb.org/gsea/msigdb/cards/GO_VENTRAL_SPINAL_CORD_DEVELOPMENT
GO_BEHAVIOR	592	11	4.80461e-05	0.00269572	AVPR1A:PCDH17:SLITRK5:NETO1:LRRTM1:LYPD1:CHL1:THRB:ZIC1:PLK2:CNTNAP2	http://www.gsea-msigdb.org/gsea/msigdb/cards/GO_BEHAVIOR
GO_NEURON_MIGRATION	154	6	5.26435e-05	0.00293129	SOX1:FLRT2:CTNNA2:ERBB4:CHL1:UNC5D	http://www.gsea-msigdb.org/gsea/msigdb/cards/GO_NEURON_MIGRATION
GO_CARDIAC_MUSCLE_TISSUE_DEVELOPMENT	226	7	5.36576e-05	0.00296529	FGFR2:ALDH1A2:ERBB4:WNT5A:ISL1:WNT2:ZFPM2	http://www.gsea-msigdb.org/gsea/msigdb/cards/GO_CARDIAC_MUSCLE_TISSUE_DEVELOPMENT
GO_DIGESTIVE_TRACT_MORPHOGENESIS	49	4	5.66966e-05	0.00310985	FGFR2:SOX11:WNT5A:SOX17	http://www.gsea-msigdb.org/gsea/msigdb/cards/GO_DIGESTIVE_TRACT_MORPHOGENESIS
GO_SYNAPSE_ORGANIZATION	404	9	6.07895e-05	0.00330965	PCDH17:SLITRK5:FLRT2:CDH2:CTNNA2:LRRTM1:ERBB4:WNT5A:MAGI2	http://www.gsea-msigdb.org/gsea/msigdb/cards/GO_SYNAPSE_ORGANIZATION
GO_EPITHELIAL_TUBE_MORPHOGENESIS	314	8	6.22124e-05	0.00336221	FGFR2:SALL1:SOX11:WNT5A:IRX2:IRX1:WNT2:SOX17	http://www.gsea-msigdb.org/gsea/msigdb/cards/GO_EPITHELIAL_TUBE_MORPHOGENESIS
GO_MUSCLE_ORGAN_DEVELOPMENT	406	9	6.3128e-05	0.0033868	FGFR2:RB1:SOX11:ERBB4:WNT5A:ISL1:WNT2:SOX17:ZFPM2	http://www.gsea-msigdb.org/gsea/msigdb/cards/GO_MUSCLE_ORGAN_DEVELOPMENT
GO_CELL_SURFACE_RECEPTOR_SIGNALING_PATHWAY_INVOLVED_IN_CELL_CELL_SIGNALING	612	11	6.46334e-05	0.00344243	PRKAA2:FGFR2:SALL1:CDH2:NETO1:WNT5A:ISL1:TBX18:MAGI2:WNT2:SOX17	http://www.gsea-msigdb.org/gsea/msigdb/cards/GO_CELL_SURFACE_RECEPTOR_SIGNALING_PATHWAY_INVOLVED_IN_CELL_CELL_SIGNALING
GO_POSITIVE_REGULATION_OF_HEART_GROWTH	51	4	6.6433e-05	0.00351283	FGFR2:ERBB4:WNT2:ZFPM2	http://www.gsea-msigdb.org/gsea/msigdb/cards/GO_POSITIVE_REGULATION_OF_HEART_GROWTH
GO_CELL_CELL_SIGNALING_BY_WNT	510	10	6.86386e-05	0.00360353	PRKAA2:FGFR2:SALL1:CDH2:WNT5A:ISL1:TBX18:MAGI2:WNT2:SOX17	http://www.gsea-msigdb.org/gsea/msigdb/cards/GO_CELL_CELL_SIGNALING_BY_WNT
GO_POSITIVE_REGULATION_OF_SECRETION	412	9	7.06038e-05	0.00368041	TRIM6:SYT9:AVPR1A:IRS2:SOX11:WNT5A:ISL1:CADPS2:GSDMD	http://www.gsea-msigdb.org/gsea/msigdb/cards/GO_POSITIVE_REGULATION_OF_SECRETION
GO_CELL_DIFFERENTIATION_IN_SPINAL_CORD	52	4	7.17328e-05	0.00371293	NKX6-2:SOX1:MDGA2:MDGA2:ISL1	http://www.gsea-msigdb.org/gsea/msigdb/cards/GO_CELL_DIFFERENTIATION_IN_SPINAL_CORD
GO_SKELETAL_SYSTEM_MORPHOGENESIS	238	7	7.42455e-05	0.00381612	FGFR2:HOXB3:HOXB4:SOX11:MATN3:MATN4:FBN2	http://www.gsea-msigdb.org/gsea/msigdb/cards/GO_SKELETAL_SYSTEM_MORPHOGENESIS
GO_HOMOPHILIC_CELL_ADHESION_VIA_PLASMA_MEMBRANE_ADHESION_MOLECULES	165	6	7.71703e-05	0.0039389	PCDH17:CDH2:DSC3:CNTN4:PCDH7:FAT1	http://www.gsea-msigdb.org/gsea/msigdb/cards/GO_HOMOPHILIC_CELL_ADHESION_VIA_PLASMA_MEMBRANE_ADHESION_MOLECULES
GO_REGULATION_OF_PROTEIN_LOCALIZATION	982	14	7.99938e-05	0.00405486	PRKAA2:TRIM6:SYT9:RB1:IRS2:CDH2:DPP10:LYPD1:ERBB4:WNT5A:ZIC1:EPHA5:ISL1:GSDMD	http://www.gsea-msigdb.org/gsea/msigdb/cards/GO_REGULATION_OF_PROTEIN_LOCALIZATION
GO_APOPTOTIC_PROCESS	1956	21	8.27838e-05	0.00416754	PRKAA2:FGFR2:DOCK1:PDE3A:RB1:IRS2:DIO3:ALDH1A2:XAF1:EPB41L3:ERBB4:CHL1:THRB:WNT5A:UNC5C:ISL1:PLK2:DUSP22:EYA4:UNC5D:HINT2	http://www.gsea-msigdb.org/gsea/msigdb/cards/GO_APOPTOTIC_PROCESS
GO_TAXIS	633	11	8.71211e-05	0.00435606	IRS2:FLRT2:SEMA6D:CHL1:CNTN4:WNT5A:EPHA5:UNC5C:ISL1:SEMA3D:UNC5D	http://www.gsea-msigdb.org/gsea/msigdb/cards/GO_TAXIS
GO_REGULATION_OF_TRANSPORT	1827	20	9.55471e-05	0.00474508	LRRC7:TRIM6:SYT9:AVPR1A:PCDH17:IRS2:CDH2:NETO1:SOX11:LRRTM1:DPP10:GRM7:WNT5A:ZIC1:EPHA5:ISL1:KCNN2:MAGI2:CADPS2:GSDMD	http://www.gsea-msigdb.org/gsea/msigdb/cards/GO_REGULATION_OF_TRANSPORT
GO_NEURAL_CREST_CELL_MIGRATION	57	4	0.000102958	0.00507879	SEMA6D:ERBB4:ISL1:SEMA3D	http://www.gsea-msigdb.org/gsea/msigdb/cards/GO_NEURAL_CREST_CELL_MIGRATION
GO_REGULATION_OF_DEVELOPMENTAL_GROWTH	338	8	0.000103659	0.00507927	FGFR2:DIO3:SEMA6D:ERBB4:WNT5A:SEMA3D:WNT2:ZFPM2	http://www.gsea-msigdb.org/gsea/msigdb/cards/GO_REGULATION_OF_DEVELOPMENTAL_GROWTH
GO_PROTEIN_LOCALIZATION_TO_PLASMA_MEMBRANE	252	7	0.000105986	0.00515891	LRRC7:F11R:GPR158:EPB41L3:CDH2:DPP10:LYPD1	http://www.gsea-msigdb.org/gsea/msigdb/cards/GO_PROTEIN_LOCALIZATION_TO_PLASMA_MEMBRANE
GO_NEGATIVE_REGULATION_OF_RESPONSE_TO_EXTERNAL_STIMULUS	343	8	0.000114673	0.00554503	USF1:RB1:SEMA6D:CTNNA2:THBD:WNT5A:ISL1:SEMA3D	http://www.gsea-msigdb.org/gsea/msigdb/cards/GO_NEGATIVE_REGULATION_OF_RESPONSE_TO_EXTERNAL_STIMULUS
GO_BLOOD_VESSEL_MORPHOGENESIS	660	11	0.000125615	0.00600664	ZMIZ1:FGFR2:PTPRB:HOXB3:MIR10A:CDH2:WNT5A:ISL1:PLK2:SOX17:ZFPM2	http://www.gsea-msigdb.org/gsea/msigdb/cards/GO_BLOOD_VESSEL_MORPHOGENESIS
GO_POSITIVE_REGULATION_OF_CARDIAC_MUSCLE_TISSUE_DEVELOPMENT	60	4	0.000125853	0.00600664	FGFR2:ERBB4:WNT2:ZFPM2	http://www.gsea-msigdb.org/gsea/msigdb/cards/GO_POSITIVE_REGULATION_OF_CARDIAC_MUSCLE_TISSUE_DEVELOPMENT
GO_AMEBOIDAL_TYPE_CELL_MIGRATION	446	9	0.000128529	0.00609475	DOCK1:SEMA6D:MIR10A:ERBB4:WNT5A:ISL1:PLK2:SEMA3D:SOX17	http://www.gsea-msigdb.org/gsea/msigdb/cards/GO_AMEBOIDAL_TYPE_CELL_MIGRATION
GO_EAR_MORPHOGENESIS	116	5	0.000140763	0.00663209	FGFR2:SALL1:OTX1:WNT5A:ZIC1	http://www.gsea-msigdb.org/gsea/msigdb/cards/GO_EAR_MORPHOGENESIS
GO_POSITIVE_REGULATION_OF_ORGAN_GROWTH	62	4	0.000143031	0.00669604	FGFR2:ERBB4:WNT2:ZFPM2	http://www.gsea-msigdb.org/gsea/msigdb/cards/GO_POSITIVE_REGULATION_OF_ORGAN_GROWTH
GO_RESPONSE_TO_LIPID	915	13	0.000149937	0.00697494	PRKAA2:ESRRG:FGFR2:TRIM6:AVPR1A:RB1:ALDH1A2:THBD:THRB:WNT5A:UCP1:ISL1:WNT2	http://www.gsea-msigdb.org/gsea/msigdb/cards/GO_RESPONSE_TO_LIPID
GO_MORPHOGENESIS_OF_AN_EPITHELIAL_FOLD	25	3	0.000160445	0.00741679	FGFR2:WNT5A:WNT2	http://www.gsea-msigdb.org/gsea/msigdb/cards/GO_MORPHOGENESIS_OF_AN_EPITHELIAL_FOLD
GO_REGULATION_OF_CELLULAR_COMPONENT_MOVEMENT	1053	14	0.00016549	0.00757372	DOCK1:IRS2:FLRT2:SEMA6D:MIR10A:CTNNA2:ERBB4:WNT5A:UNC5C:PLK2:DUSP22:MAGI2:SEMA3D:UNC5D	http://www.gsea-msigdb.org/gsea/msigdb/cards/GO_REGULATION_OF_CELLULAR_COMPONENT_MOVEMENT
GO_CELL_CELL_ADHESION_VIA_PLASMA_MEMBRANE_ADHESION_MOLECULES	271	7	0.000165901	0.00757372	PCDH17:CDH2:DSC3:CNTN4:PCDH7:FAT1:UNC5D	http://www.gsea-msigdb.org/gsea/msigdb/cards/GO_CELL_CELL_ADHESION_VIA_PLASMA_MEMBRANE_ADHESION_MOLECULES
GO_CARDIAC_MUSCLE_CELL_PROLIFERATION	65	4	0.000171891	0.0077477	FGFR2:ERBB4:WNT2:ZFPM2	http://www.gsea-msigdb.org/gsea/msigdb/cards/GO_CARDIAC_MUSCLE_CELL_PROLIFERATION
GO_NEGATIVE_REGULATION_OF_BIOSYNTHETIC_PROCESS	1612	18	0.00017197	0.0077477	FGFR2:NKX6-2:TRIM6:RB1:SALL1:HOXB3:HOXB4:ZNF835:SOX11:THRB:WNT5A:IRX2:IRX1:ISL1:DUSP22:TBX18:SOX17:ZFPM2	http://www.gsea-msigdb.org/gsea/msigdb/cards/GO_NEGATIVE_REGULATION_OF_BIOSYNTHETIC_PROCESS
GO_NEGATIVE_REGULATION_OF_APOPTOTIC_PROCESS_IN_BONE_MARROW_CELL	5	2	0.00017709	0.0077477	FGFR2:PLK2	http://www.gsea-msigdb.org/gsea/msigdb/cards/GO_NEGATIVE_REGULATION_OF_APOPTOTIC_PROCESS_IN_BONE_MARROW_CELL
GO_PROTEIN_LOCALIZATION_TO_JUXTAPARANODE_REGION_OF_AXON	5	2	0.00017709	0.0077477	EPB41L3:CNTNAP2	http://www.gsea-msigdb.org/gsea/msigdb/cards/GO_PROTEIN_LOCALIZATION_TO_JUXTAPARANODE_REGION_OF_AXON
GO_POSITIVE_REGULATION_OF_EPITHELIAL_CELL_PROLIFERATION_INVOLVED_IN_LUNG_MORPHOGENESIS	5	2	0.00017709	0.0077477	FGFR2:WNT2	http://www.gsea-msigdb.org/gsea/msigdb/cards/GO_POSITIVE_REGULATION_OF_EPITHELIAL_CELL_PROLIFERATION_INVOLVED_IN_LUNG_MORPHOGENESIS
GO_PROXIMAL_DISTAL_PATTERN_FORMATION_INVOLVED_IN_NEPHRON_DEVELOPMENT	5	2	0.00017709	0.0077477	IRX2:IRX1	http://www.gsea-msigdb.org/gsea/msigdb/cards/GO_PROXIMAL_DISTAL_PATTERN_FORMATION_INVOLVED_IN_NEPHRON_DEVELOPMENT
GO_POSITIVE_REGULATION_OF_SYNAPTIC_VESICLE_CLUSTERING	5	2	0.00017709	0.0077477	CDH2:MAGI2	http://www.gsea-msigdb.org/gsea/msigdb/cards/GO_POSITIVE_REGULATION_OF_SYNAPTIC_VESICLE_CLUSTERING
GO_CELL_CELL_JUNCTION_ASSEMBLY	122	5	0.000178258	0.00775266	F11R:TJP1:TLN2:EPB41L3:CDH2	http://www.gsea-msigdb.org/gsea/msigdb/cards/GO_CELL_CELL_JUNCTION_ASSEMBLY
GO_ORGAN_GROWTH	196	6	0.000197626	0.00854442	FGFR2:MATN3:ERBB4:MATN4:WNT2:ZFPM2	http://www.gsea-msigdb.org/gsea/msigdb/cards/GO_ORGAN_GROWTH
GO_OUTFLOW_TRACT_SEPTUM_MORPHOGENESIS	27	3	0.000202779	0.00869826	FGFR2:ISL1:ZFPM2	http://www.gsea-msigdb.org/gsea/msigdb/cards/GO_OUTFLOW_TRACT_SEPTUM_MORPHOGENESIS
GO_CELL_CELL_ADHESION	819	12	0.000204643	0.00869826	LRRC7:ZMIZ1:PCDH17:CDH2:DSC3:CTNNA2:CNTN4:WNT5A:PCDH7:FAT1:DUSP22:UNC5D	http://www.gsea-msigdb.org/gsea/msigdb/cards/GO_CELL_CELL_ADHESION
GO_NEURON_FATE_COMMITMENT	68	4	0.000204735	0.00869826	PTF1A:NKX6-2:SOX1:ISL1	http://www.gsea-msigdb.org/gsea/msigdb/cards/GO_NEURON_FATE_COMMITMENT
GO_EMBRYONIC_SKELETAL_SYSTEM_DEVELOPMENT	126	5	0.000207192	0.0087521	FGFR2:HOXB3:HOXB4:SOX11:WNT5A	http://www.gsea-msigdb.org/gsea/msigdb/cards/GO_EMBRYONIC_SKELETAL_SYSTEM_DEVELOPMENT
GO_NEGATIVE_REGULATION_OF_AXON_GUIDANCE	28	3	0.000226408	0.00950915	SEMA6D:WNT5A:SEMA3D	http://www.gsea-msigdb.org/gsea/msigdb/cards/GO_NEGATIVE_REGULATION_OF_AXON_GUIDANCE
GO_CELLULAR_RESPONSE_TO_RETINOIC_ACID	70	4	0.000228998	0.00956325	FGFR2:ALDH1A2:WNT5A:WNT2	http://www.gsea-msigdb.org/gsea/msigdb/cards/GO_CELLULAR_RESPONSE_TO_RETINOIC_ACID
GO_SYNAPTIC_SIGNALING	712	11	0.000241434	0.0099875	SYT9:PCDH17:SLITRK5:CDH2:NETO1:LRRTM1:LYPD1:CNTN4:GRM7:PLK2:CADPS2	http://www.gsea-msigdb.org/gsea/msigdb/cards/GO_SYNAPTIC_SIGNALING
GO_MAMMARY_GLAND_EPITHELIUM_DEVELOPMENT	71	4	0.000241874	0.0099875	FGFR2:ERBB4:WNT5A:WNT2	http://www.gsea-msigdb.org/gsea/msigdb/cards/GO_MAMMARY_GLAND_EPITHELIUM_DEVELOPMENT
GO_CARDIAC_VENTRICLE_MORPHOGENESIS	72	4	0.000255263	0.0104232	FGFR2:SOX11:ISL1:ZFPM2	http://www.gsea-msigdb.org/gsea/msigdb/cards/GO_CARDIAC_VENTRICLE_MORPHOGENESIS
GO_LENS_DEVELOPMENT_IN_CAMERA_TYPE_EYE	72	4	0.000255263	0.0104232	SOX1:SOX11:WNT5A:WNT2	http://www.gsea-msigdb.org/gsea/msigdb/cards/GO_LENS_DEVELOPMENT_IN_CAMERA_TYPE_EYE
GO_CELLULAR_RESPONSE_TO_LIPID	601	10	0.000259312	0.0105301	PRKAA2:ESRRG:FGFR2:RB1:ALDH1A2:THRB:WNT5A:UCP1:ISL1:WNT2	http://www.gsea-msigdb.org/gsea/msigdb/cards/GO_CELLULAR_RESPONSE_TO_LIPID
GO_APOPTOTIC_PROCESS_IN_BONE_MARROW_CELL	6	2	0.000264895	0.0106392	FGFR2:PLK2	http://www.gsea-msigdb.org/gsea/msigdb/cards/GO_APOPTOTIC_PROCESS_IN_BONE_MARROW_CELL
GO_PLANAR_CELL_POLARITY_PATHWAY_INVOLVED_IN_AXIS_ELONGATION	6	2	0.000264895	0.0106392	WNT5A:MAGI2	http://www.gsea-msigdb.org/gsea/msigdb/cards/GO_PLANAR_CELL_POLARITY_PATHWAY_INVOLVED_IN_AXIS_ELONGATION
GO_RETINOIC_ACID_RECEPTOR_SIGNALING_PATHWAY	30	3	0.000278854	0.0110788	ESRRG:PTF1A:ALDH1A2	http://www.gsea-msigdb.org/gsea/msigdb/cards/GO_RETINOIC_ACID_RECEPTOR_SIGNALING_PATHWAY
GO_REGULATION_OF_MEIOTIC_NUCLEAR_DIVISION	30	3	0.000278854	0.0110788	PDE3A:WNT5A:PRDM9	http://www.gsea-msigdb.org/gsea/msigdb/cards/GO_REGULATION_OF_MEIOTIC_NUCLEAR_DIVISION
GO_POSITIVE_REGULATION_OF_REPRODUCTIVE_PROCESS	75	4	0.000298624	0.0118005	PDE3A:WNT5A:PRDM9:ZFPM2	http://www.gsea-msigdb.org/gsea/msigdb/cards/GO_POSITIVE_REGULATION_OF_REPRODUCTIVE_PROCESS
GO_AXIS_ELONGATION	31	3	0.000307774	0.012097	FGFR2:WNT5A:MAGI2	http://www.gsea-msigdb.org/gsea/msigdb/cards/GO_AXIS_ELONGATION
GO_KIDNEY_EPITHELIUM_DEVELOPMENT	138	5	0.000315742	0.0123442	FGFR2:SALL1:IRX2:IRX1:MAGI2	http://www.gsea-msigdb.org/gsea/msigdb/cards/GO_KIDNEY_EPITHELIUM_DEVELOPMENT
GO_MAMMARY_GLAND_DEVELOPMENT	140	5	0.000337362	0.0130969	FGFR2:IRS2:ERBB4:WNT5A:WNT2	http://www.gsea-msigdb.org/gsea/msigdb/cards/GO_MAMMARY_GLAND_DEVELOPMENT
GO_SPINAL_CORD_MOTOR_NEURON_DIFFERENTIATION	32	3	0.00033856	0.0130969	NKX6-2:MDGA2:MDGA2:ISL1	http://www.gsea-msigdb.org/gsea/msigdb/cards/GO_SPINAL_CORD_MOTOR_NEURON_DIFFERENTIATION
GO_REGULATION_OF_SMOOTHENED_SIGNALING_PATHWAY	78	4	0.000347029	0.0133543	FGFR2:RB1:SALL3:ZIC1	http://www.gsea-msigdb.org/gsea/msigdb/cards/GO_REGULATION_OF_SMOOTHENED_SIGNALING_PATHWAY
GO_STRIATED_MUSCLE_CELL_PROLIFERATION	79	4	0.000364341	0.0139223	FGFR2:ERBB4:WNT2:ZFPM2	http://www.gsea-msigdb.org/gsea/msigdb/cards/GO_STRIATED_MUSCLE_CELL_PROLIFERATION
GO_OLFACTORY_BULB_INTERNEURON_DEVELOPMENT	7	2	0.00036982	0.0139223	SALL3:WNT5A	http://www.gsea-msigdb.org/gsea/msigdb/cards/GO_OLFACTORY_BULB_INTERNEURON_DEVELOPMENT
GO_REGULATION_OF_EPITHELIAL_CELL_PROLIFERATION_INVOLVED_IN_LUNG_MORPHOGENESIS	7	2	0.00036982	0.0139223	FGFR2:WNT2	http://www.gsea-msigdb.org/gsea/msigdb/cards/GO_REGULATION_OF_EPITHELIAL_CELL_PROLIFERATION_INVOLVED_IN_LUNG_MORPHOGENESIS
GO_REGULATION_OF_CELL_FATE_COMMITMENT	33	3	0.000371262	0.0139223	FGFR2:NKX6-2:SOX17	http://www.gsea-msigdb.org/gsea/msigdb/cards/GO_REGULATION_OF_CELL_FATE_COMMITMENT
GO_NEGATIVE_REGULATION_OF_ANIMAL_ORGAN_MORPHOGENESIS	33	3	0.000371262	0.0139223	DIO3:THRB:WNT5A	http://www.gsea-msigdb.org/gsea/msigdb/cards/GO_NEGATIVE_REGULATION_OF_ANIMAL_ORGAN_MORPHOGENESIS
GO_PROTEIN_LOCALIZATION_TO_CELL_PERIPHERY	311	7	0.000381845	0.01411	LRRC7:F11R:GPR158:EPB41L3:CDH2:DPP10:LYPD1	http://www.gsea-msigdb.org/gsea/msigdb/cards/GO_PROTEIN_LOCALIZATION_TO_CELL_PERIPHERY
GO_PROTEIN_LOCALIZATION_TO_SYNAPSE	80	4	0.000382262	0.01411	LRRC7:NETO1:LRRTM1:WNT5A	http://www.gsea-msigdb.org/gsea/msigdb/cards/GO_PROTEIN_LOCALIZATION_TO_SYNAPSE
GO_CENTRAL_NERVOUS_SYSTEM_NEURON_DEVELOPMENT	80	4	0.000382262	0.01411	FGFR2:SOX1:SALL3:WNT5A	http://www.gsea-msigdb.org/gsea/msigdb/cards/GO_CENTRAL_NERVOUS_SYSTEM_NEURON_DEVELOPMENT
GO_ADULT_BEHAVIOR	144	5	0.000383946	0.01411	PCDH17:SLITRK5:CHL1:ZIC1:CNTNAP2	http://www.gsea-msigdb.org/gsea/msigdb/cards/GO_ADULT_BEHAVIOR
GO_REGULATION_OF_CELLULAR_LOCALIZATION	881	12	0.000395143	0.0144134	PRKAA2:SYT9:RB1:PCDH17:CDH2:DPP10:LYPD1:ERBB4:WNT5A:ZIC1:EPHA5:MAGI2	http://www.gsea-msigdb.org/gsea/msigdb/cards/GO_REGULATION_OF_CELLULAR_LOCALIZATION
GO_TUBE_FORMATION	145	5	0.000396315	0.0144134	FGFR2:SOX11:WNT5A:IRX2:IRX1	http://www.gsea-msigdb.org/gsea/msigdb/cards/GO_TUBE_FORMATION
GO_REGULATION_OF_HEART_GROWTH	81	4	0.000400804	0.0144134	FGFR2:ERBB4:WNT2:ZFPM2	http://www.gsea-msigdb.org/gsea/msigdb/cards/GO_REGULATION_OF_HEART_GROWTH
GO_SPECIFICATION_OF_ANIMAL_ORGAN_IDENTITY	34	3	0.000405928	0.0144134	FGFR2:ISL1:WNT2	http://www.gsea-msigdb.org/gsea/msigdb/cards/GO_SPECIFICATION_OF_ANIMAL_ORGAN_IDENTITY
GO_CARDIAC_ATRIUM_DEVELOPMENT	34	3	0.000405928	0.0144134	WNT5A:ISL1:WNT2	http://www.gsea-msigdb.org/gsea/msigdb/cards/GO_CARDIAC_ATRIUM_DEVELOPMENT
GO_EMBRYONIC_EYE_MORPHOGENESIS	34	3	0.000405928	0.0144134	SOX11:WNT5A:FBN2	http://www.gsea-msigdb.org/gsea/msigdb/cards/GO_EMBRYONIC_EYE_MORPHOGENESIS
GO_NEURON_FATE_SPECIFICATION	34	3	0.000405928	0.0144134	NKX6-2:SOX1:ISL1	http://www.gsea-msigdb.org/gsea/msigdb/cards/GO_NEURON_FATE_SPECIFICATION
GO_CYTOSKELETON_ORGANIZATION	1293	15	0.000413839	0.0145603	PRKAA2:F11R:DOCK1:TLN2:EPB41L3:PSTPIP2:TNNT1:ZNF135:CTNNA2:NCKAP5:EPHA5:FAT1:PLK2:ACTR3C:LRRC61	http://www.gsea-msigdb.org/gsea/msigdb/cards/GO_CYTOSKELETON_ORGANIZATION
GO_EPITHELIAL_CELL_PROLIFERATION	415	8	0.000414027	0.0145603	FGFR2:RB1:ALDH1A2:MIR10A:SOX11:WNT5A:ISL1:WNT2	http://www.gsea-msigdb.org/gsea/msigdb/cards/GO_EPITHELIAL_CELL_PROLIFERATION
GO_RESPONSE_TO_CALCIUM_ION	148	5	0.000435233	0.0152331	PRKAA2:SLC25A24:SYT9:RYR3:WNT5A	http://www.gsea-msigdb.org/gsea/msigdb/cards/GO_RESPONSE_TO_CALCIUM_ION
GO_DEVELOPMENTAL_GROWTH_INVOLVED_IN_MORPHOGENESIS	228	6	0.000443239	0.0154398	FGFR2:SEMA6D:SALL1:WNT5A:MAGI2:SEMA3D	http://www.gsea-msigdb.org/gsea/msigdb/cards/GO_DEVELOPMENTAL_GROWTH_INVOLVED_IN_MORPHOGENESIS
GO_REGULATION_OF_SYNAPSE_STRUCTURE_OR_ACTIVITY	229	6	0.000453596	0.0157261	SLITRK5:FLRT2:CDH2:CTNNA2:LRRTM1:WNT5A	http://www.gsea-msigdb.org/gsea/msigdb/cards/GO_REGULATION_OF_SYNAPSE_STRUCTURE_OR_ACTIVITY
GO_POSITIVE_REGULATION_OF_NERVOUS_SYSTEM_DEVELOPMENT	530	9	0.000456114	0.0157391	LRRC7:NKX6-2:SLITRK5:FLRT2:SOX11:LRRTM1:WNT5A:VWC2:MAGI2	http://www.gsea-msigdb.org/gsea/msigdb/cards/GO_POSITIVE_REGULATION_OF_NERVOUS_SYSTEM_DEVELOPMENT
GO_CELL_FATE_SPECIFICATION	84	4	0.000460281	0.0158087	NKX6-2:SOX1:ISL1:SOX17	http://www.gsea-msigdb.org/gsea/msigdb/cards/GO_CELL_FATE_SPECIFICATION
GO_HINDBRAIN_DEVELOPMENT	151	5	0.000476965	0.0163055	PTF1A:ALDH1A2:HOXB3:OTX1:CTNNA2	http://www.gsea-msigdb.org/gsea/msigdb/cards/GO_HINDBRAIN_DEVELOPMENT
GO_LUNG_EPITHELIUM_DEVELOPMENT	36	3	0.00048135	0.0163793	FGFR2:THRB:WNT2	http://www.gsea-msigdb.org/gsea/msigdb/cards/GO_LUNG_EPITHELIUM_DEVELOPMENT
GO_OPTIC_CUP_MORPHOGENESIS_INVOLVED_IN_CAMERA_TYPE_EYE_DEVELOPMENT	8	2	0.000491721	0.0164279	SOX11:WNT5A	http://www.gsea-msigdb.org/gsea/msigdb/cards/GO_OPTIC_CUP_MORPHOGENESIS_INVOLVED_IN_CAMERA_TYPE_EYE_DEVELOPMENT
GO_NEGATIVE_REGULATION_OF_PHOTORECEPTOR_CELL_DIFFERENTIATION	8	2	0.000491721	0.0164279	DIO3:THRB	http://www.gsea-msigdb.org/gsea/msigdb/cards/GO_NEGATIVE_REGULATION_OF_PHOTORECEPTOR_CELL_DIFFERENTIATION
GO_CELL_PROLIFERATION_IN_MIDBRAIN	8	2	0.000491721	0.0164279	WNT5A:WNT2	http://www.gsea-msigdb.org/gsea/msigdb/cards/GO_CELL_PROLIFERATION_IN_MIDBRAIN
GO_POSITIVE_REGULATION_OF_CYTOKINE_SECRETION_INVOLVED_IN_IMMUNE_RESPONSE	8	2	0.000491721	0.0164279	TRIM6:WNT5A	http://www.gsea-msigdb.org/gsea/msigdb/cards/GO_POSITIVE_REGULATION_OF_CYTOKINE_SECRETION_INVOLVED_IN_IMMUNE_RESPONSE
GO_CANONICAL_WNT_SIGNALING_PATHWAY	325	7	0.000496298	0.0165058	FGFR2:CDH2:WNT5A:ISL1:TBX18:WNT2:SOX17	http://www.gsea-msigdb.org/gsea/msigdb/cards/GO_CANONICAL_WNT_SIGNALING_PATHWAY
GO_CELL_CELL_JUNCTION_ORGANIZATION	154	5	0.000521641	0.0169831	F11R:TJP1:TLN2:EPB41L3:CDH2	http://www.gsea-msigdb.org/gsea/msigdb/cards/GO_CELL_CELL_JUNCTION_ORGANIZATION
GO_REGULATION_OF_MUSCLE_ORGAN_DEVELOPMENT	154	5	0.000521641	0.0169831	FGFR2:ERBB4:WNT2:SOX17:ZFPM2	http://www.gsea-msigdb.org/gsea/msigdb/cards/GO_REGULATION_OF_MUSCLE_ORGAN_DEVELOPMENT
GO_REGULATION_OF_ANIMAL_ORGAN_FORMATION	37	3	0.0005222	0.0169831	WNT5A:ISL1:WNT2	http://www.gsea-msigdb.org/gsea/msigdb/cards/GO_REGULATION_OF_ANIMAL_ORGAN_FORMATION
GO_EMBRYONIC_CAMERA_TYPE_EYE_DEVELOPMENT	37	3	0.0005222	0.0169831	ALDH1A2:SOX11:WNT5A	http://www.gsea-msigdb.org/gsea/msigdb/cards/GO_EMBRYONIC_CAMERA_TYPE_EYE_DEVELOPMENT
GO_NEURON_PROJECTION_EXTENSION_INVOLVED_IN_NEURON_PROJECTION_GUIDANCE	37	3	0.0005222	0.0169831	SEMA6D:WNT5A:SEMA3D	http://www.gsea-msigdb.org/gsea/msigdb/cards/GO_NEURON_PROJECTION_EXTENSION_INVOLVED_IN_NEURON_PROJECTION_GUIDANCE
GO_REGULATION_OF_SECRETION	782	11	0.000530378	0.017173	TRIM6:SYT9:AVPR1A:IRS2:SOX11:GRM7:WNT5A:EPHA5:ISL1:CADPS2:GSDMD	http://www.gsea-msigdb.org/gsea/msigdb/cards/GO_REGULATION_OF_SECRETION
GO_REGULATION_OF_TRANS_SYNAPTIC_SIGNALING	433	8	0.0005472	0.01764	SYT9:PCDH17:CDH2:NETO1:LRRTM1:CNTN4:GRM7:PLK2	http://www.gsea-msigdb.org/gsea/msigdb/cards/GO_REGULATION_OF_TRANS_SYNAPTIC_SIGNALING
GO_CELL_JUNCTION_ASSEMBLY	238	6	0.000555548	0.0178309	F11R:TJP1:TLN2:EPB41L3:CDH2:DUSP22	http://www.gsea-msigdb.org/gsea/msigdb/cards/GO_CELL_JUNCTION_ASSEMBLY
GO_REGULATION_OF_REPRODUCTIVE_PROCESS	157	5	0.000569392	0.0181958	FGFR2:PDE3A:WNT5A:PRDM9:ZFPM2	http://www.gsea-msigdb.org/gsea/msigdb/cards/GO_REGULATION_OF_REPRODUCTIVE_PROCESS
GO_RESPONSE_TO_ACID_CHEMICAL	336	7	0.000604156	0.0192231	PRKAA2:FGFR2:AVPR1A:ALDH1A2:WNT5A:UCP1:WNT2	http://www.gsea-msigdb.org/gsea/msigdb/cards/GO_RESPONSE_TO_ACID_CHEMICAL
GO_PYRAMIDAL_NEURON_DIFFERENTIATION	9	2	0.000630453	0.0196349	FGFR2:UNC5D	http://www.gsea-msigdb.org/gsea/msigdb/cards/GO_PYRAMIDAL_NEURON_DIFFERENTIATION
GO_PROTEIN_LOCALIZATION_TO_AXON	9	2	0.000630453	0.0196349	EPB41L3:CNTNAP2	http://www.gsea-msigdb.org/gsea/msigdb/cards/GO_PROTEIN_LOCALIZATION_TO_AXON
GO_PATTERN_SPECIFICATION_INVOLVED_IN_KIDNEY_DEVELOPMENT	9	2	0.000630453	0.0196349	IRX2:IRX1	http://www.gsea-msigdb.org/gsea/msigdb/cards/GO_PATTERN_SPECIFICATION_INVOLVED_IN_KIDNEY_DEVELOPMENT
GO_EPITHELIAL_CELL_PROLIFERATION_INVOLVED_IN_LUNG_MORPHOGENESIS	9	2	0.000630453	0.0196349	FGFR2:WNT2	http://www.gsea-msigdb.org/gsea/msigdb/cards/GO_EPITHELIAL_CELL_PROLIFERATION_INVOLVED_IN_LUNG_MORPHOGENESIS
GO_FEMALE_MATING_BEHAVIOR	9	2	0.000630453	0.0196349	AVPR1A:THRB	http://www.gsea-msigdb.org/gsea/msigdb/cards/GO_FEMALE_MATING_BEHAVIOR
GO_MIDBRAIN_DEVELOPMENT	92	4	0.000649313	0.0201369	FGFR2:OTX1:WNT5A:WNT2	http://www.gsea-msigdb.org/gsea/msigdb/cards/GO_MIDBRAIN_DEVELOPMENT
GO_ANATOMICAL_STRUCTURE_MATURATION	162	5	0.000656177	0.0202643	PDE3A:RB1:ALDH1A2:WNT5A:CNTNAP2	http://www.gsea-msigdb.org/gsea/msigdb/cards/GO_ANATOMICAL_STRUCTURE_MATURATION
GO_SYNAPTIC_VESICLE_LOCALIZATION	163	5	0.000674659	0.0207479	SYT9:PCDH17:CDH2:MAGI2:CADPS2	http://www.gsea-msigdb.org/gsea/msigdb/cards/GO_SYNAPTIC_VESICLE_LOCALIZATION
GO_TRANSMEMBRANE_RECEPTOR_PROTEIN_SERINE_THREONINE_KINASE_SIGNALING_PATHWAY	343	7	0.000681964	0.0208851	F11R:SOX11:WNT5A:FBN2:DUSP22:VWC2:MAGI2	http://www.gsea-msigdb.org/gsea/msigdb/cards/GO_TRANSMEMBRANE_RECEPTOR_PROTEIN_SERINE_THREONINE_KINASE_SIGNALING_PATHWAY
GO_IN_UTERO_EMBRYONIC_DEVELOPMENT	344	7	0.000693699	0.0211564	ZMIZ1:FGFR2:LPAR6:DSC3:WNT2:SOX17:ZFPM2	http://www.gsea-msigdb.org/gsea/msigdb/cards/GO_IN_UTERO_EMBRYONIC_DEVELOPMENT
GO_EMBRYONIC_SKELETAL_SYSTEM_MORPHOGENESIS	94	4	0.000704029	0.021315	FGFR2:HOXB3:HOXB4:SOX11	http://www.gsea-msigdb.org/gsea/msigdb/cards/GO_EMBRYONIC_SKELETAL_SYSTEM_MORPHOGENESIS
GO_STEM_CELL_DIVISION	41	3	0.000707599	0.021315	FGFR2:HOXB4:SOX17	http://www.gsea-msigdb.org/gsea/msigdb/cards/GO_STEM_CELL_DIVISION
GO_METANEPHRIC_NEPHRON_DEVELOPMENT	41	3	0.000707599	0.021315	SALL1:IRX2:IRX1	http://www.gsea-msigdb.org/gsea/msigdb/cards/GO_METANEPHRIC_NEPHRON_DEVELOPMENT
GO_PEPTIDYL_AMINO_ACID_MODIFICATION	1219	14	0.000713543	0.0214063	AGBL4:PRKAA2:FGFR2:TRIM6:GALNT13:ERBB4:WNT5A:STK32B:EPHA5:PRDM9:ISL1:PLK2:DUSP22:HINT2	http://www.gsea-msigdb.org/gsea/msigdb/cards/GO_PEPTIDYL_AMINO_ACID_MODIFICATION
GO_CELLULAR_RESPONSE_TO_HORMONE_STIMULUS	689	10	0.000749358	0.0223894	PRKAA2:USF1:ESRRG:AVPR1A:RB1:IRS2:LYPD1:THRB:UCP1:ISL1	http://www.gsea-msigdb.org/gsea/msigdb/cards/GO_CELLULAR_RESPONSE_TO_HORMONE_STIMULUS
GO_NEGATIVE_REGULATION_OF_AXON_EXTENSION	42	3	0.000759672	0.0225814	SEMA6D:WNT5A:SEMA3D	http://www.gsea-msigdb.org/gsea/msigdb/cards/GO_NEGATIVE_REGULATION_OF_AXON_EXTENSION
GO_INNER_EAR_MORPHOGENESIS	96	4	0.00076193	0.0225814	FGFR2:OTX1:WNT5A:ZIC1	http://www.gsea-msigdb.org/gsea/msigdb/cards/GO_INNER_EAR_MORPHOGENESIS
GO_POSITIVE_REGULATION_OF_TRANSPORT	950	12	0.000765922	0.0226085	TRIM6:SYT9:AVPR1A:IRS2:CDH2:SOX11:WNT5A:ZIC1:ISL1:MAGI2:CADPS2:GSDMD	http://www.gsea-msigdb.org/gsea/msigdb/cards/GO_POSITIVE_REGULATION_OF_TRANSPORT
GO_REGULATION_OF_WNT_SIGNALING_PATHWAY	351	7	0.000780403	0.0227408	FGFR2:SALL1:CDH2:WNT5A:ISL1:TBX18:SOX17	http://www.gsea-msigdb.org/gsea/msigdb/cards/GO_REGULATION_OF_WNT_SIGNALING_PATHWAY
GO_CYTOSKELETAL_ANCHORING_AT_PLASMA_MEMBRANE	10	2	0.000785873	0.0227408	TLN2:EPB41L3	http://www.gsea-msigdb.org/gsea/msigdb/cards/GO_CYTOSKELETAL_ANCHORING_AT_PLASMA_MEMBRANE
GO_ESTABLISHMENT_OF_ENDOTHELIAL_INTESTINAL_BARRIER	10	2	0.000785873	0.0227408	F11R:TJP1	http://www.gsea-msigdb.org/gsea/msigdb/cards/GO_ESTABLISHMENT_OF_ENDOTHELIAL_INTESTINAL_BARRIER
GO_REGULATION_OF_PHOTORECEPTOR_CELL_DIFFERENTIATION	10	2	0.000785873	0.0227408	DIO3:THRB	http://www.gsea-msigdb.org/gsea/msigdb/cards/GO_REGULATION_OF_PHOTORECEPTOR_CELL_DIFFERENTIATION
GO_NEGATIVE_REGULATION_OF_FIBRINOLYSIS	10	2	0.000785873	0.0227408	USF1:THBD	http://www.gsea-msigdb.org/gsea/msigdb/cards/GO_NEGATIVE_REGULATION_OF_FIBRINOLYSIS
GO_REGULATION_OF_CARDIAC_MUSCLE_TISSUE_DEVELOPMENT	97	4	0.000792106	0.0228313	FGFR2:ERBB4:WNT2:ZFPM2	http://www.gsea-msigdb.org/gsea/msigdb/cards/GO_REGULATION_OF_CARDIAC_MUSCLE_TISSUE_DEVELOPMENT
GO_REGULATION_OF_AXON_GUIDANCE	43	3	0.000814122	0.0233742	SEMA6D:WNT5A:SEMA3D	http://www.gsea-msigdb.org/gsea/msigdb/cards/GO_REGULATION_OF_AXON_GUIDANCE
GO_REGULATION_OF_CELL_POPULATION_PROLIFERATION	1684	17	0.000821766	0.0235019	ZMIZ1:FGFR2:AVPR1A:RB1:IRS2:ALDH1A2:MIR10A:CDH2:SOX11:ERBB4:WNT5A:ISL1:DUSP22:MAGI2:WNT2:SOX17:ZFPM2	http://www.gsea-msigdb.org/gsea/msigdb/cards/GO_REGULATION_OF_CELL_POPULATION_PROLIFERATION
GO_POSITIVE_REGULATION_OF_CELL_POPULATION_PROLIFERATION	965	12	0.000876697	0.0249757	ZMIZ1:FGFR2:AVPR1A:IRS2:ALDH1A2:MIR10A:SOX11:ERBB4:WNT5A:ISL1:WNT2:ZFPM2	http://www.gsea-msigdb.org/gsea/msigdb/cards/GO_POSITIVE_REGULATION_OF_CELL_POPULATION_PROLIFERATION
GO_REGULATION_OF_ORGANELLE_ORGANIZATION	1254	14	0.000936532	0.0263675	PRKAA2:F11R:SYT9:PDE3A:RB1:CDH2:CTNNA2:LRRTM1:WNT5A:EPHA5:PRDM9:ISL1:PLK2:ACTR3C	http://www.gsea-msigdb.org/gsea/msigdb/cards/GO_REGULATION_OF_ORGANELLE_ORGANIZATION
GO_POSTSYNAPTIC_MEMBRANE_ASSEMBLY	11	2	0.00095784	0.0263675	CDH2:MAGI2	http://www.gsea-msigdb.org/gsea/msigdb/cards/GO_POSTSYNAPTIC_MEMBRANE_ASSEMBLY
GO_CELL_PROLIFERATION_IN_BONE_MARROW	11	2	0.00095784	0.0263675	FGFR2:MIR10A	http://www.gsea-msigdb.org/gsea/msigdb/cards/GO_CELL_PROLIFERATION_IN_BONE_MARROW
GO_WNT_SIGNALING_PATHWAY_INVOLVED_IN_HEART_DEVELOPMENT	11	2	0.00095784	0.0263675	WNT5A:SOX17	http://www.gsea-msigdb.org/gsea/msigdb/cards/GO_WNT_SIGNALING_PATHWAY_INVOLVED_IN_HEART_DEVELOPMENT
GO_NEGATIVE_REGULATION_OF_CELL_FATE_COMMITMENT	11	2	0.00095784	0.0263675	NKX6-2:SOX17	http://www.gsea-msigdb.org/gsea/msigdb/cards/GO_NEGATIVE_REGULATION_OF_CELL_FATE_COMMITMENT
GO_CELL_FATE_SPECIFICATION_INVOLVED_IN_PATTERN_SPECIFICATION	11	2	0.00095784	0.0263675	NKX6-2:SOX1	http://www.gsea-msigdb.org/gsea/msigdb/cards/GO_CELL_FATE_SPECIFICATION_INVOLVED_IN_PATTERN_SPECIFICATION
GO_LIMB_BUD_FORMATION	11	2	0.00095784	0.0263675	FGFR2:SOX11	http://www.gsea-msigdb.org/gsea/msigdb/cards/GO_LIMB_BUD_FORMATION
GO_RETINAL_CONE_CELL_DIFFERENTIATION	11	2	0.00095784	0.0263675	DIO3:THRB	http://www.gsea-msigdb.org/gsea/msigdb/cards/GO_RETINAL_CONE_CELL_DIFFERENTIATION
GO_LOOP_OF_HENLE_DEVELOPMENT	11	2	0.00095784	0.0263675	IRX2:IRX1	http://www.gsea-msigdb.org/gsea/msigdb/cards/GO_LOOP_OF_HENLE_DEVELOPMENT
GO_CELLULAR_RESPONSE_TO_EXTRACELLULAR_STIMULUS	265	6	0.000970828	0.0266253	PRKAA2:USF1:AVPR1A:RYR3:CADPS2:GSDMD	http://www.gsea-msigdb.org/gsea/msigdb/cards/GO_CELLULAR_RESPONSE_TO_EXTRACELLULAR_STIMULUS
GO_POSITIVE_REGULATION_OF_GROWTH	266	6	0.000989817	0.0266951	FGFR2:AVPR1A:DIO3:ERBB4:WNT2:ZFPM2	http://www.gsea-msigdb.org/gsea/msigdb/cards/GO_POSITIVE_REGULATION_OF_GROWTH
GO_CELLULAR_RESPONSE_TO_OXYGEN_CONTAINING_COMPOUND	1118	13	0.000990261	0.0266951	PRKAA2:USF1:FGFR2:PDE3A:AVPR1A:IRS2:RYR3:ALDH1A2:LYPD1:WNT5A:EPHA5:UCP1:WNT2	http://www.gsea-msigdb.org/gsea/msigdb/cards/GO_CELLULAR_RESPONSE_TO_OXYGEN_CONTAINING_COMPOUND
GO_SEGMENTATION	103	4	0.000991128	0.0266951	ALDH1A2:WNT5A:IRX2:IRX1	http://www.gsea-msigdb.org/gsea/msigdb/cards/GO_SEGMENTATION
GO_ESTABLISHMENT_OR_MAINTENANCE_OF_BIPOLAR_CELL_POLARITY	46	3	0.000992146	0.0266951	LRRC7:WNT5A:FAT1	http://www.gsea-msigdb.org/gsea/msigdb/cards/GO_ESTABLISHMENT_OR_MAINTENANCE_OF_BIPOLAR_CELL_POLARITY
GO_PRESYNAPSE_ORGANIZATION	46	3	0.000992146	0.0266951	PCDH17:LRRTM1:WNT5A	http://www.gsea-msigdb.org/gsea/msigdb/cards/GO_PRESYNAPSE_ORGANIZATION
GO_REGULATION_OF_CELL_MORPHOGENESIS	475	8	0.000995163	0.0266951	DOCK1:ATP10A:SEMA6D:EPB41L3:CDH2:ZNF135:WNT5A:SEMA3D	http://www.gsea-msigdb.org/gsea/msigdb/cards/GO_REGULATION_OF_CELL_MORPHOGENESIS
GO_REGULATION_OF_MEIOTIC_CELL_CYCLE	47	3	0.00105652	0.0281355	PDE3A:WNT5A:PRDM9	http://www.gsea-msigdb.org/gsea/msigdb/cards/GO_REGULATION_OF_MEIOTIC_CELL_CYCLE
GO_BONE_GROWTH	47	3	0.00105652	0.0281355	FGFR2:MATN3:MATN4	http://www.gsea-msigdb.org/gsea/msigdb/cards/GO_BONE_GROWTH
GO_HEART_GROWTH	105	4	0.00106462	0.0282488	FGFR2:ERBB4:WNT2:ZFPM2	http://www.gsea-msigdb.org/gsea/msigdb/cards/GO_HEART_GROWTH
GO_POSITIVE_REGULATION_OF_DEVELOPMENTAL_GROWTH	181	5	0.00107857	0.0285163	FGFR2:DIO3:ERBB4:WNT2:ZFPM2	http://www.gsea-msigdb.org/gsea/msigdb/cards/GO_POSITIVE_REGULATION_OF_DEVELOPMENTAL_GROWTH
GO_RESPONSE_TO_RETINOIC_ACID	106	4	0.00110276	0.0290143	FGFR2:ALDH1A2:WNT5A:WNT2	http://www.gsea-msigdb.org/gsea/msigdb/cards/GO_RESPONSE_TO_RETINOIC_ACID
GO_POSITIVE_REGULATION_OF_BINDING	182	5	0.00110531	0.0290143	TRIM6:RB1:WNT5A:ISL1:PLK2	http://www.gsea-msigdb.org/gsea/msigdb/cards/GO_POSITIVE_REGULATION_OF_BINDING
GO_ORGANIC_ANION_TRANSPORT	485	8	0.0011363	0.0294568	PRKAA2:SLC25A24:SLC6A12:AVPR1A:IRS2:ATP10A:GRM7:SLC7A2	http://www.gsea-msigdb.org/gsea/msigdb/cards/GO_ORGANIC_ANION_TRANSPORT
GO_NEPHRON_EPITHELIUM_DEVELOPMENT	107	4	0.00114185	0.0294568	SALL1:IRX2:IRX1:MAGI2	http://www.gsea-msigdb.org/gsea/msigdb/cards/GO_NEPHRON_EPITHELIUM_DEVELOPMENT
GO_EMBRYONIC_CAMERA_TYPE_EYE_FORMATION	12	2	0.00114621	0.0294568	SOX11:WNT5A	http://www.gsea-msigdb.org/gsea/msigdb/cards/GO_EMBRYONIC_CAMERA_TYPE_EYE_FORMATION
GO_NETRIN_ACTIVATED_SIGNALING_PATHWAY	12	2	0.00114621	0.0294568	UNC5C:UNC5D	http://www.gsea-msigdb.org/gsea/msigdb/cards/GO_NETRIN_ACTIVATED_SIGNALING_PATHWAY
GO_WNT_SIGNALING_PATHWAY_INVOLVED_IN_MIDBRAIN_DOPAMINERGIC_NEURON_DIFFERENTIATION	12	2	0.00114621	0.0294568	WNT5A:WNT2	http://www.gsea-msigdb.org/gsea/msigdb/cards/GO_WNT_SIGNALING_PATHWAY_INVOLVED_IN_MIDBRAIN_DOPAMINERGIC_NEURON_DIFFERENTIATION
GO_FOREBRAIN_MORPHOGENESIS	12	2	0.00114621	0.0294568	OTX1:WNT5A	http://www.gsea-msigdb.org/gsea/msigdb/cards/GO_FOREBRAIN_MORPHOGENESIS
GO_REGULATION_OF_NEURON_PROJECTION_DEVELOPMENT	487	8	0.00116635	0.02987	LRRC7:SEMA6D:CDH2:CTNNA2:WNT5A:PLK2:MAGI2:SEMA3D	http://www.gsea-msigdb.org/gsea/msigdb/cards/GO_REGULATION_OF_NEURON_PROJECTION_DEVELOPMENT
GO_REPRODUCTION	1433	15	0.00117517	0.029955	ZMIZ1:FGFR2:NLRP14:DDX25:PDE3A:AVPR1A:SALL1:THBD:THRB:WNT5A:PRDM9:WNT2:SOX17:ZFPM2:SPAG8	http://www.gsea-msigdb.org/gsea/msigdb/cards/GO_REPRODUCTION
GO_REGULATION_OF_SYNAPSE_ASSEMBLY	108	4	0.0011819	0.029955	SLITRK5:FLRT2:LRRTM1:WNT5A	http://www.gsea-msigdb.org/gsea/msigdb/cards/GO_REGULATION_OF_SYNAPSE_ASSEMBLY
GO_COLUMNAR_CUBOIDAL_EPITHELIAL_CELL_DIFFERENTIATION	108	4	0.0011819	0.029955	FGFR2:CDH2:SOX11:WNT5A	http://www.gsea-msigdb.org/gsea/msigdb/cards/GO_COLUMNAR_CUBOIDAL_EPITHELIAL_CELL_DIFFERENTIATION
GO_RETINA_MORPHOGENESIS_IN_CAMERA_TYPE_EYE	49	3	0.00119304	0.0300303	PTF1A:DIO3:THRB	http://www.gsea-msigdb.org/gsea/msigdb/cards/GO_RETINA_MORPHOGENESIS_IN_CAMERA_TYPE_EYE
GO_CRANIAL_NERVE_DEVELOPMENT	49	3	0.00119304	0.0300303	SALL1:HOXB3:ISL1	http://www.gsea-msigdb.org/gsea/msigdb/cards/GO_CRANIAL_NERVE_DEVELOPMENT
GO_NEGATIVE_REGULATION_OF_LOCOMOTION	378	7	0.00119819	0.0300571	SEMA6D:MIR10A:ERBB4:WNT5A:DUSP22:MAGI2:SEMA3D	http://www.gsea-msigdb.org/gsea/msigdb/cards/GO_NEGATIVE_REGULATION_OF_LOCOMOTION
GO_INTRACELLULAR_RECEPTOR_SIGNALING_PATHWAY	277	6	0.0012181	0.0304525	ESRRG:PTF1A:RB1:ALDH1A2:THRB:ISL1	http://www.gsea-msigdb.org/gsea/msigdb/cards/GO_INTRACELLULAR_RECEPTOR_SIGNALING_PATHWAY
GO_REGULATION_OF_ORGAN_GROWTH	109	4	0.00122292	0.0304694	FGFR2:ERBB4:WNT2:ZFPM2	http://www.gsea-msigdb.org/gsea/msigdb/cards/GO_REGULATION_OF_ORGAN_GROWTH
GO_DEVELOPMENTAL_MATURATION	278	6	0.00124069	0.0308077	RAB38:PDE3A:RB1:ALDH1A2:WNT5A:CNTNAP2	http://www.gsea-msigdb.org/gsea/msigdb/cards/GO_DEVELOPMENTAL_MATURATION
GO_LUNG_MORPHOGENESIS	50	3	0.00126527	0.0312025	FGFR2:SOX11:WNT2	http://www.gsea-msigdb.org/gsea/msigdb/cards/GO_LUNG_MORPHOGENESIS
GO_FACE_DEVELOPMENT	50	3	0.00126527	0.0312025	ALDH1A2:HOXB3:WNT5A	http://www.gsea-msigdb.org/gsea/msigdb/cards/GO_FACE_DEVELOPMENT
GO_PROTEIN_LOCALIZATION_TO_MEMBRANE	613	9	0.00126933	0.0312025	LRRC7:F11R:GPR158:RAB38:EPB41L3:CDH2:DPP10:LYPD1:MAGI2	http://www.gsea-msigdb.org/gsea/msigdb/cards/GO_PROTEIN_LOCALIZATION_TO_MEMBRANE
GO_REGULATION_OF_CELLULAR_RESPONSE_TO_GROWTH_FACTOR_STIMULUS	282	6	0.00133429	0.0322362	FGFR2:MIR10A:SOX11:WNT5A:FBN2:VWC2	http://www.gsea-msigdb.org/gsea/msigdb/cards/GO_REGULATION_OF_CELLULAR_RESPONSE_TO_GROWTH_FACTOR_STIMULUS
GO_SYNAPTIC_VESICLE_CYCLE	190	5	0.00133722	0.0322362	SYT9:PCDH17:CDH2:MAGI2:CADPS2	http://www.gsea-msigdb.org/gsea/msigdb/cards/GO_SYNAPTIC_VESICLE_CYCLE
GO_POSITIVE_REGULATION_OF_INTERLEUKIN_1_PRODUCTION	51	3	0.0013402	0.0322362	WNT5A:ISL1:GSDMD	http://www.gsea-msigdb.org/gsea/msigdb/cards/GO_POSITIVE_REGULATION_OF_INTERLEUKIN_1_PRODUCTION
GO_LATERAL_SPROUTING_FROM_AN_EPITHELIUM	13	2	0.00135085	0.0322362	FGFR2:WNT5A	http://www.gsea-msigdb.org/gsea/msigdb/cards/GO_LATERAL_SPROUTING_FROM_AN_EPITHELIUM
GO_CARDIAC_CELL_FATE_COMMITMENT	13	2	0.00135085	0.0322362	ISL1:SOX17	http://www.gsea-msigdb.org/gsea/msigdb/cards/GO_CARDIAC_CELL_FATE_COMMITMENT
GO_POSITIVE_REGULATION_OF_TYPE_I_INTERFERON_MEDIATED_SIGNALING_PATHWAY	13	2	0.00135085	0.0322362	TRIM6:WNT5A	http://www.gsea-msigdb.org/gsea/msigdb/cards/GO_POSITIVE_REGULATION_OF_TYPE_I_INTERFERON_MEDIATED_SIGNALING_PATHWAY
GO_SPINAL_CORD_MOTOR_NEURON_CELL_FATE_SPECIFICATION	13	2	0.00135085	0.0322362	NKX6-2:ISL1	http://www.gsea-msigdb.org/gsea/msigdb/cards/GO_SPINAL_CORD_MOTOR_NEURON_CELL_FATE_SPECIFICATION
GO_MIDGUT_DEVELOPMENT	13	2	0.00135085	0.0322362	ALDH1A2:WNT5A	http://www.gsea-msigdb.org/gsea/msigdb/cards/GO_MIDGUT_DEVELOPMENT
GO_POSITIVE_REGULATION_OF_MEIOTIC_NUCLEAR_DIVISION	13	2	0.00135085	0.0322362	WNT5A:PRDM9	http://www.gsea-msigdb.org/gsea/msigdb/cards/GO_POSITIVE_REGULATION_OF_MEIOTIC_NUCLEAR_DIVISION
GO_REGULATION_OF_TRANSCRIPTION_REGULATORY_REGION_DNA_BINDING	52	3	0.00141786	0.033617	TRIM6:RB1:SOX11	http://www.gsea-msigdb.org/gsea/msigdb/cards/GO_REGULATION_OF_TRANSCRIPTION_REGULATORY_REGION_DNA_BINDING
GO_POSITIVE_REGULATION_OF_FIBROBLAST_PROLIFERATION	52	3	0.00141786	0.033617	ZMIZ1:WNT5A:WNT2	http://www.gsea-msigdb.org/gsea/msigdb/cards/GO_POSITIVE_REGULATION_OF_FIBROBLAST_PROLIFERATION
GO_REGULATION_OF_SYNAPTIC_VESICLE_CYCLE	114	4	0.0014431	0.0341054	SYT9:PCDH17:CDH2:MAGI2	http://www.gsea-msigdb.org/gsea/msigdb/cards/GO_REGULATION_OF_SYNAPTIC_VESICLE_CYCLE
GO_CELL_JUNCTION_ORGANIZATION	287	6	0.00145876	0.034365	F11R:TJP1:TLN2:EPB41L3:CDH2:DUSP22	http://www.gsea-msigdb.org/gsea/msigdb/cards/GO_CELL_JUNCTION_ORGANIZATION
GO_STEM_CELL_PROLIFERATION	115	4	0.00149023	0.0349942	FGFR2:SOX11:WNT5A:SOX17	http://www.gsea-msigdb.org/gsea/msigdb/cards/GO_STEM_CELL_PROLIFERATION
GO_REGULATION_OF_FIBRINOLYSIS	14	2	0.00157161	0.0367856	USF1:THBD	http://www.gsea-msigdb.org/gsea/msigdb/cards/GO_REGULATION_OF_FIBRINOLYSIS
GO_VENTRICULAR_CARDIAC_MUSCLE_TISSUE_DEVELOPMENT	54	3	0.00158153	0.0367856	FGFR2:ISL1:ZFPM2	http://www.gsea-msigdb.org/gsea/msigdb/cards/GO_VENTRICULAR_CARDIAC_MUSCLE_TISSUE_DEVELOPMENT
GO_RECEPTOR_CLUSTERING	54	3	0.00158153	0.0367856	LRRC7:CDH2:MAGI2	http://www.gsea-msigdb.org/gsea/msigdb/cards/GO_RECEPTOR_CLUSTERING
GO_MORPHOGENESIS_OF_AN_EPITHELIAL_SHEET	55	3	0.00166761	0.0386654	HOXB4:SOX11:WNT5A	http://www.gsea-msigdb.org/gsea/msigdb/cards/GO_MORPHOGENESIS_OF_AN_EPITHELIAL_SHEET
GO_EPITHELIAL_CELL_DEVELOPMENT	200	5	0.0016754	0.0387238	F11R:TJP1:WNT5A:FAT1:MAGI2	http://www.gsea-msigdb.org/gsea/msigdb/cards/GO_EPITHELIAL_CELL_DEVELOPMENT
GO_SKELETAL_SYSTEM_DEVELOPMENT	517	8	0.00169848	0.0390772	FGFR2:HOXB3:HOXB4:SOX11:MATN3:MATN4:WNT5A:FBN2	http://www.gsea-msigdb.org/gsea/msigdb/cards/GO_SKELETAL_SYSTEM_DEVELOPMENT
GO_POSITIVE_REGULATION_OF_CELLULAR_COMPONENT_ORGANIZATION	1188	13	0.00170132	0.0390772	LRRC7:DOCK1:SYT9:RB1:SLITRK5:FLRT2:CTNNA2:LRRTM1:WNT5A:PRDM9:ISL1:MAGI2:ACTR3C	http://www.gsea-msigdb.org/gsea/msigdb/cards/GO_POSITIVE_REGULATION_OF_CELLULAR_COMPONENT_ORGANIZATION
GO_REGULATION_OF_CELLULAR_PROTEIN_LOCALIZATION	519	8	0.00173983	0.0398372	PRKAA2:RB1:CDH2:DPP10:LYPD1:ERBB4:WNT5A:ZIC1	http://www.gsea-msigdb.org/gsea/msigdb/cards/GO_REGULATION_OF_CELLULAR_PROTEIN_LOCALIZATION
GO_POSITIVE_REGULATION_OF_EPITHELIAL_CELL_PROLIFERATION	202	5	0.00174992	0.0399438	FGFR2:MIR10A:SOX11:WNT5A:WNT2	http://www.gsea-msigdb.org/gsea/msigdb/cards/GO_POSITIVE_REGULATION_OF_EPITHELIAL_CELL_PROLIFERATION
GO_REGULATION_OF_MORPHOGENESIS_OF_A_BRANCHING_STRUCTURE	56	3	0.00175657	0.0399714	FGFR2:WNT5A:WNT2	http://www.gsea-msigdb.org/gsea/msigdb/cards/GO_REGULATION_OF_MORPHOGENESIS_OF_A_BRANCHING_STRUCTURE
GO_REGULATION_OF_CELLULAR_COMPONENT_BIOGENESIS	909	11	0.00177789	0.0403	PRKAA2:RB1:SLITRK5:FLRT2:TJP1:CTNNA2:LRRTM1:WNT5A:PLK2:DUSP22:ACTR3C	http://www.gsea-msigdb.org/gsea/msigdb/cards/GO_REGULATION_OF_CELLULAR_COMPONENT_BIOGENESIS
GO_RESPONSE_TO_EXTRACELLULAR_STIMULUS	521	8	0.00178197	0.0403	PRKAA2:USF1:AVPR1A:RYR3:ALDH1A2:UCP1:CADPS2:GSDMD	http://www.gsea-msigdb.org/gsea/msigdb/cards/GO_RESPONSE_TO_EXTRACELLULAR_STIMULUS
GO_NEGATIVE_REGULATION_OF_TRANSMEMBRANE_RECEPTOR_PROTEIN_SERINE_THREONINE_KINASE_SIGNALING_PATHWAY	121	4	0.00179577	0.0404875	WNT5A:FBN2:VWC2:MAGI2	http://www.gsea-msigdb.org/gsea/msigdb/cards/GO_NEGATIVE_REGULATION_OF_TRANSMEMBRANE_RECEPTOR_PROTEIN_SERINE_THREONINE_KINASE_SIGNALING_PATHWAY
GO_CELL_MIGRATION_INVOLVED_IN_GASTRULATION	15	2	0.00180836	0.0406466	WNT5A:SOX17	http://www.gsea-msigdb.org/gsea/msigdb/cards/GO_CELL_MIGRATION_INVOLVED_IN_GASTRULATION
GO_POSITIVE_REGULATION_OF_SIGNALING	1813	17	0.001817	0.0407162	ZMIZ1:FGFR2:TRIM6:SYT9:LPAR6:IRS2:SALL1:MIR10A:CDH2:NETO1:SOX11:LRRTM1:ERBB4:WNT5A:ISL1:PLK2:DUSP22	http://www.gsea-msigdb.org/gsea/msigdb/cards/GO_POSITIVE_REGULATION_OF_SIGNALING
GO_NEGATIVE_REGULATION_OF_WNT_SIGNALING_PATHWAY	204	5	0.00182685	0.0408126	CDH2:WNT5A:ISL1:TBX18:SOX17	http://www.gsea-msigdb.org/gsea/msigdb/cards/GO_NEGATIVE_REGULATION_OF_WNT_SIGNALING_PATHWAY
GO_REGULATION_OF_RESPONSE_TO_EXTERNAL_STIMULUS	779	10	0.00186872	0.0416215	USF1:TRIM6:RB1:SEMA6D:CTNNA2:THBD:WNT5A:ISL1:SEMA3D:SLC7A2	http://www.gsea-msigdb.org/gsea/msigdb/cards/GO_REGULATION_OF_RESPONSE_TO_EXTERNAL_STIMULUS
GO_VESICLE_LOCALIZATION	303	6	0.00191724	0.0425731	SYT9:PCDH17:CDH2:MAGI2:CADPS2:TRAPPC9	http://www.gsea-msigdb.org/gsea/msigdb/cards/GO_VESICLE_LOCALIZATION
GO_REGULATION_OF_ORGANIC_ACID_TRANSPORT	58	3	0.00194324	0.0430206	AVPR1A:IRS2:GRM7	http://www.gsea-msigdb.org/gsea/msigdb/cards/GO_REGULATION_OF_ORGANIC_ACID_TRANSPORT
GO_REGULATION_OF_DNA_BINDING	124	4	0.00196373	0.0433435	TRIM6:RB1:SOX11:ISL1	http://www.gsea-msigdb.org/gsea/msigdb/cards/GO_REGULATION_OF_DNA_BINDING
GO_ENDOTHELIUM_DEVELOPMENT	125	4	0.00202204	0.0444971	F11R:TJP1:MIR10A:SOX17	http://www.gsea-msigdb.org/gsea/msigdb/cards/GO_ENDOTHELIUM_DEVELOPMENT
GO_REGULATION_OF_PEPTIDYL_LYSINE_ACETYLATION	59	3	0.00204103	0.0447809	PRKAA2:ISL1:HINT2	http://www.gsea-msigdb.org/gsea/msigdb/cards/GO_REGULATION_OF_PEPTIDYL_LYSINE_ACETYLATION
GO_REGULATION_OF_GLUTAMATE_SECRETION	16	2	0.00206096	0.0449497	AVPR1A:GRM7	http://www.gsea-msigdb.org/gsea/msigdb/cards/GO_REGULATION_OF_GLUTAMATE_SECRETION
GO_REGULATION_OF_POSTSYNAPTIC_DENSITY_ORGANIZATION	16	2	0.00206096	0.0449497	CDH2:LRRTM1	http://www.gsea-msigdb.org/gsea/msigdb/cards/GO_REGULATION_OF_POSTSYNAPTIC_DENSITY_ORGANIZATION
GO_MESODERM_DEVELOPMENT	126	4	0.00208155	0.0452644	FGFR2:WNT5A:SOX17:ZFPM2	http://www.gsea-msigdb.org/gsea/msigdb/cards/GO_MESODERM_DEVELOPMENT
GO_PEPTIDYL_SERINE_MODIFICATION	309	6	0.00211467	0.0458491	PRKAA2:TRIM6:GALNT13:WNT5A:STK32B:PLK2	http://www.gsea-msigdb.org/gsea/msigdb/cards/GO_PEPTIDYL_SERINE_MODIFICATION
GO_POSITIVE_REGULATION_OF_CELL_DEVELOPMENT	538	8	0.00217373	0.0469909	LRRC7:DOCK1:NKX6-2:PDE3A:SOX11:WNT5A:VWC2:MAGI2	http://www.gsea-msigdb.org/gsea/msigdb/cards/GO_POSITIVE_REGULATION_OF_CELL_DEVELOPMENT
GO_POSITIVE_REGULATION_OF_DNA_BINDING	61	3	0.00224567	0.0480983	TRIM6:RB1:ISL1	http://www.gsea-msigdb.org/gsea/msigdb/cards/GO_POSITIVE_REGULATION_OF_DNA_BINDING
GO_EMBRYONIC_PATTERN_SPECIFICATION	61	3	0.00224567	0.0480983	FGFR2:ERBB4:WNT5A	http://www.gsea-msigdb.org/gsea/msigdb/cards/GO_EMBRYONIC_PATTERN_SPECIFICATION
GO_CELLULAR_RESPONSE_TO_INORGANIC_SUBSTANCE	214	5	0.00224916	0.0480983	PRKAA2:SLC25A24:SYT9:RYR3:WNT5A	http://www.gsea-msigdb.org/gsea/msigdb/cards/GO_CELLULAR_RESPONSE_TO_INORGANIC_SUBSTANCE
GO_RESPONSE_TO_WOUNDING	667	9	0.00225113	0.0480983	USF1:FGFR2:DOCK1:ERBB4:DGKD:THBD:WNT5A:ISL1:ZFPM2	http://www.gsea-msigdb.org/gsea/msigdb/cards/GO_RESPONSE_TO_WOUNDING
GO_EAR_DEVELOPMENT	215	5	0.00229498	0.0488931	FGFR2:SALL1:OTX1:WNT5A:ZIC1	http://www.gsea-msigdb.org/gsea/msigdb/cards/GO_EAR_DEVELOPMENT
GO_SEGMENT_SPECIFICATION	17	2	0.00232927	0.0490548	IRX2:IRX1	http://www.gsea-msigdb.org/gsea/msigdb/cards/GO_SEGMENT_SPECIFICATION
GO_MIDBRAIN_DOPAMINERGIC_NEURON_DIFFERENTIATION	17	2	0.00232927	0.0490548	WNT5A:WNT2	http://www.gsea-msigdb.org/gsea/msigdb/cards/GO_MIDBRAIN_DOPAMINERGIC_NEURON_DIFFERENTIATION
GO_VENTRAL_SPINAL_CORD_INTERNEURON_DIFFERENTIATION	17	2	0.00232927	0.0490548	NKX6-2:SOX1	http://www.gsea-msigdb.org/gsea/msigdb/cards/GO_VENTRAL_SPINAL_CORD_INTERNEURON_DIFFERENTIATION
GO_REGULATION_OF_TRANSCRIPTION_INVOLVED_IN_CELL_FATE_COMMITMENT	17	2	0.00232927	0.0490548	NKX6-2:SOX17	http://www.gsea-msigdb.org/gsea/msigdb/cards/GO_REGULATION_OF_TRANSCRIPTION_INVOLVED_IN_CELL_FATE_COMMITMENT
GO_NEURAL_RETINA_DEVELOPMENT	62	3	0.00235259	0.0492636	PTF1A:DIO3:THRB	http://www.gsea-msigdb.org/gsea/msigdb/cards/GO_NEURAL_RETINA_DEVELOPMENT
GO_NEGATIVE_REGULATION_OF_CHEMOTAXIS	62	3	0.00235259	0.0492636	SEMA6D:WNT5A:SEMA3D	http://www.gsea-msigdb.org/gsea/msigdb/cards/GO_NEGATIVE_REGULATION_OF_CHEMOTAXIS

## Sheet: Supplementary Table S3
Supplementary Table S3. GO cellular component enrichment of stroke differentially methylated genes.
GeneSet	N_genes	N_overlap	p	adjP	genes	link
GO_SYNAPSE	1169	20	1.26585e-07	8.0555e-05	LRRC7:FGFR2:SYT9:PCDH17:FLRT2:TLN2:EPB41L3:CDH2:NETO1:CTNNA2:LRRTM1:LYPD6:ERBB4:GRM7:WNT5A:UNC5C:KCNN2:VWC2:MAGI2:CADPS2	http://www.gsea-msigdb.org/gsea/msigdb/cards/GO_SYNAPSE
GO_INTRINSIC_COMPONENT_OF_PLASMA_MEMBRANE	1697	24	2.12469e-07	8.0555e-05	LRRC7:FGFR2:SLC6A12:AVPR1A:PTPRB:TRHDE:LPAR6:PCDH17:FLRT2:SEMA6D:CDH2:NETO1:LRRTM1:DPP10:ERBB4:THBD:GRM7:PCDH7:EPHA5:FAT1:VWC2:SEMA3D:CNTNAP2:SLC7A2	http://www.gsea-msigdb.org/gsea/msigdb/cards/GO_INTRINSIC_COMPONENT_OF_PLASMA_MEMBRANE
GO_NEURON_PART	1709	24	2.41424e-07	8.0555e-05	PRKAA2:LRRC7:SYT9:SLC6A12:PCDH17:FLRT2:EPB41L3:CDH2:NETO1:CTNNA2:LRRTM1:LYPD6:ERBB4:CHL1:CNTN4:GRM7:EPHA5:UNC5C:PLK2:KCNN2:PDE10A:MAGI2:CADPS2:CNTNAP2	http://www.gsea-msigdb.org/gsea/msigdb/cards/GO_NEURON_PART
GO_CELL_JUNCTION	1275	20	4.98332e-07	0.000124708	LRRC7:F11R:SYT9:FLRT2:TJP1:TLN2:EPB41L3:CDH2:DSC3:NETO1:CTNNA2:LRRTM1:LYPD6:UNC5C:FAT1:VWC2:MAGI2:CADPS2:CNTNAP2:SLC7A2	http://www.gsea-msigdb.org/gsea/msigdb/cards/GO_CELL_JUNCTION
GO_EXCITATORY_SYNAPSE	48	5	1.89379e-06	0.00037045	FGFR2:NETO1:CTNNA2:LRRTM1:CADPS2	http://www.gsea-msigdb.org/gsea/msigdb/cards/GO_EXCITATORY_SYNAPSE
GO_POSTSYNAPSE	610	13	2.22048e-06	0.00037045	LRRC7:PCDH17:EPB41L3:CDH2:NETO1:CTNNA2:LRRTM1:ERBB4:GRM7:WNT5A:KCNN2:MAGI2:CADPS2	http://www.gsea-msigdb.org/gsea/msigdb/cards/GO_POSTSYNAPSE
GO_CELL_CELL_JUNCTION	447	11	3.57304e-06	0.000510945	LRRC7:F11R:FLRT2:TJP1:EPB41L3:CDH2:DSC3:CTNNA2:FAT1:MAGI2:CNTNAP2	http://www.gsea-msigdb.org/gsea/msigdb/cards/GO_CELL_CELL_JUNCTION
GO_POSTSYNAPTIC_MEMBRANE	321	9	1.00832e-05	0.00121265	LRRC7:PCDH17:CDH2:NETO1:CTNNA2:LRRTM1:ERBB4:GRM7:CADPS2	http://www.gsea-msigdb.org/gsea/msigdb/cards/GO_POSTSYNAPTIC_MEMBRANE
GO_NEURON_PROJECTION	1301	18	1.0903e-05	0.00121265	PRKAA2:LRRC7:SLC6A12:FLRT2:EPB41L3:CDH2:CTNNA2:LRRTM1:LYPD6:CHL1:CNTN4:GRM7:EPHA5:UNC5C:PLK2:KCNN2:MAGI2:CNTNAP2	http://www.gsea-msigdb.org/gsea/msigdb/cards/GO_NEURON_PROJECTION
GO_EXTRACELLULAR_MATRIX	522	11	1.52924e-05	0.00151621	FGFR2:FLRT2:CDH2:MATN3:LRRTM1:MATN4:LRRC3B:WNT5A:FBN2:VWC2:WNT2	http://www.gsea-msigdb.org/gsea/msigdb/cards/GO_EXTRACELLULAR_MATRIX
GO_NEURON_TO_NEURON_SYNAPSE	342	9	1.66616e-05	0.00151621	LRRC7:SYT9:EPB41L3:CDH2:NETO1:CTNNA2:ERBB4:GRM7:MAGI2	http://www.gsea-msigdb.org/gsea/msigdb/cards/GO_NEURON_TO_NEURON_SYNAPSE
GO_SYNAPSE_PART	932	14	4.58806e-05	0.00357029	LRRC7:SYT9:PCDH17:EPB41L3:CDH2:NETO1:CTNNA2:LRRTM1:ERBB4:GRM7:WNT5A:KCNN2:MAGI2:CADPS2	http://www.gsea-msigdb.org/gsea/msigdb/cards/GO_SYNAPSE_PART
GO_PLASMA_MEMBRANE_REGION	1185	16	4.63674e-05	0.00357029	LRRC7:ACY3:PCDH17:TJP1:EPB41L3:CDH2:NETO1:CTNNA2:LRRTM1:ERBB4:THBD:GRM7:FAT1:CADPS2:CNTNAP2:MAL2	http://www.gsea-msigdb.org/gsea/msigdb/cards/GO_PLASMA_MEMBRANE_REGION
GO_PRESYNAPTIC_MEMBRANE	161	6	6.73782e-05	0.00481754	PCDH17:CDH2:CTNNA2:ERBB4:GRM7:CADPS2	http://www.gsea-msigdb.org/gsea/msigdb/cards/GO_PRESYNAPTIC_MEMBRANE
GO_SYNAPTIC_MEMBRANE	428	9	9.42716e-05	0.00629106	LRRC7:PCDH17:CDH2:NETO1:CTNNA2:LRRTM1:ERBB4:GRM7:CADPS2	http://www.gsea-msigdb.org/gsea/msigdb/cards/GO_SYNAPTIC_MEMBRANE
GO_TRANSCRIPTION_FACTOR_COMPLEX	354	8	0.000142338	0.00890505	USF1:PTF1A:RB1:SOX1:SOX11:RBPJL:THRB:SOX17	http://www.gsea-msigdb.org/gsea/msigdb/cards/GO_TRANSCRIPTION_FACTOR_COMPLEX
GO_INTRINSIC_COMPONENT_OF_POSTSYNAPTIC_MEMBRANE	122	5	0.000178258	0.0104963	PCDH17:CDH2:NETO1:LRRTM1:ERBB4	http://www.gsea-msigdb.org/gsea/msigdb/cards/GO_INTRINSIC_COMPONENT_OF_POSTSYNAPTIC_MEMBRANE
GO_AXON	600	10	0.000255912	0.0138028	PRKAA2:LRRC7:EPB41L3:CTNNA2:LRRTM1:CNTN4:GRM7:EPHA5:UNC5C:CNTNAP2	http://www.gsea-msigdb.org/gsea/msigdb/cards/GO_AXON
GO_ACTIN_CYTOSKELETON	491	9	0.000261991	0.0138028	TJP1:TLN2:CDH2:PSTPIP2:SPPL2B:TNNT1:CTNNA2:DUSP22:ACTR3C	http://www.gsea-msigdb.org/gsea/msigdb/cards/GO_ACTIN_CYTOSKELETON
GO_LUMENAL_SIDE_OF_MEMBRANE	31	3	0.000307774	0.0149544	SPPL2B:HLA-DRB5:HLA-DRB1	http://www.gsea-msigdb.org/gsea/msigdb/cards/GO_LUMENAL_SIDE_OF_MEMBRANE
GO_RECEPTOR_COMPLEX	398	8	0.000313729	0.0149544	LRRC7:FGFR2:PTPRB:SLITRK5:ERBB4:GRM7:EPHA5:VWC2	http://www.gsea-msigdb.org/gsea/msigdb/cards/GO_RECEPTOR_COMPLEX
GO_INTRINSIC_COMPONENT_OF_POSTSYNAPTIC_SPECIALIZATION_MEMBRANE	77	4	0.000330314	0.0150293	CDH2:NETO1:LRRTM1:ERBB4	http://www.gsea-msigdb.org/gsea/msigdb/cards/GO_INTRINSIC_COMPONENT_OF_POSTSYNAPTIC_SPECIALIZATION_MEMBRANE
GO_COLLAGEN_CONTAINING_EXTRACELLULAR_MATRIX	405	8	0.000352298	0.0153326	FGFR2:CDH2:MATN3:MATN4:WNT5A:FBN2:VWC2:WNT2	http://www.gsea-msigdb.org/gsea/msigdb/cards/GO_COLLAGEN_CONTAINING_EXTRACELLULAR_MATRIX
GO_FILTRATION_DIAPHRAGM	9	2	0.000630453	0.0262951	F11R:MAGI2	http://www.gsea-msigdb.org/gsea/msigdb/cards/GO_FILTRATION_DIAPHRAGM
GO_CLATHRIN_COATED_ENDOCYTIC_VESICLE_MEMBRANE	41	3	0.000707599	0.0283323	WNT5A:HLA-DRB5:HLA-DRB1	http://www.gsea-msigdb.org/gsea/msigdb/cards/GO_CLATHRIN_COATED_ENDOCYTIC_VESICLE_MEMBRANE
GO_INTRINSIC_COMPONENT_OF_SYNAPTIC_MEMBRANE	167	5	0.000752509	0.0289716	PCDH17:CDH2:NETO1:LRRTM1:ERBB4	http://www.gsea-msigdb.org/gsea/msigdb/cards/GO_INTRINSIC_COMPONENT_OF_SYNAPTIC_MEMBRANE
GO_JUXTAPARANODE_REGION_OF_AXON	10	2	0.000785873	0.0291355	EPB41L3:CNTNAP2	http://www.gsea-msigdb.org/gsea/msigdb/cards/GO_JUXTAPARANODE_REGION_OF_AXON
GO_GOLGI_APPARATUS	1547	16	0.000912472	0.0317414	AGBL4:PRKAA2:FGFR2:RAB38:SEMA6D:RBFOX1:SPPL2B:ST6GAL2:GALNT13:WNT5A:CHST13:B3GALNT1:HLA-DRB5:HLA-DRB1:CNTNAP2:TRAPPC9	http://www.gsea-msigdb.org/gsea/msigdb/cards/GO_GOLGI_APPARATUS
GO_POSTSYNAPTIC_SPECIALIZATION_MEMBRANE	101	4	0.000921281	0.0317414	CDH2:NETO1:LRRTM1:ERBB4	http://www.gsea-msigdb.org/gsea/msigdb/cards/GO_POSTSYNAPTIC_SPECIALIZATION_MEMBRANE
GO_DENDRITIC_TREE	588	9	0.000951289	0.0317414	PRKAA2:CHL1:GRM7:EPHA5:UNC5C:PLK2:KCNN2:MAGI2:CNTNAP2	http://www.gsea-msigdb.org/gsea/msigdb/cards/GO_DENDRITIC_TREE
GO_CELL_PROJECTION_PART	1438	15	0.00121632	0.0392755	AGBL4:PRKAA2:LRRC7:DNAH9:EPB41L3:LRRTM1:CHL1:GRM7:EPHA5:UNC5C:PLK2:KCNN2:DUSP22:MAGI2:CNTNAP2	http://www.gsea-msigdb.org/gsea/msigdb/cards/GO_CELL_PROJECTION_PART
GO_CELL_CELL_ADHERENS_JUNCTION	110	4	0.00126493	0.0395687	LRRC7:TJP1:CDH2:CTNNA2	http://www.gsea-msigdb.org/gsea/msigdb/cards/GO_CELL_CELL_ADHERENS_JUNCTION
GO_CLATHRIN_COATED_VESICLE_MEMBRANE	111	4	0.00130794	0.0396743	SYT9:WNT5A:HLA-DRB5:HLA-DRB1	http://www.gsea-msigdb.org/gsea/msigdb/cards/GO_CLATHRIN_COATED_VESICLE_MEMBRANE
GO_NUCLEAR_TRANSCRIPTION_FACTOR_COMPLEX	195	5	0.0014993	0.0440681	RB1:SOX1:SOX11:THRB:SOX17	http://www.gsea-msigdb.org/gsea/msigdb/cards/GO_NUCLEAR_TRANSCRIPTION_FACTOR_COMPLEX
GO_MHC_CLASS_II_PROTEIN_COMPLEX	14	2	0.00157161	0.0440681	HLA-DRB5:HLA-DRB1	http://www.gsea-msigdb.org/gsea/msigdb/cards/GO_MHC_CLASS_II_PROTEIN_COMPLEX
GO_CELL_LEADING_EDGE	397	7	0.00158487	0.0440681	TLN2:EPB41L3:CDH2:CTNNA2:FAT1:DUSP22:CNTNAP2	http://www.gsea-msigdb.org/gsea/msigdb/cards/GO_CELL_LEADING_EDGE
GO_AXOLEMMA	15	2	0.00180836	0.0489235	EPB41L3:CNTNAP2	http://www.gsea-msigdb.org/gsea/msigdb/cards/GO_AXOLEMMA

## Sheet: Supplementary Table S4
Supplementary Table S4. GO molecular function enrichment of stroke differentially methylated genes.
GeneSet	N_genes	N_overlap	p	adjP	genes	link
GO_DNA_BINDING_TRANSCRIPTION_FACTOR_ACTIVITY	1691	33	1.37177e-13	2.25656e-10	USF1:ESRRG:PTF1A:FOXI2:NKX6-2:ZNF214:RB1:SOX1:SALL1:HOXB3:HOXB4:SALL3:ZNF667:ZNF471:ZFP28:ZNF835:ZSCAN1:ZNF135:SOX11:OTX1:RBPJL:THRB:WNT5A:ZIC1:IRX2:IRX1:PRDM9:ISL1:ZNF300:TBX18:SP8:SOX17:ZFPM2	http://www.gsea-msigdb.org/gsea/msigdb/cards/GO_DNA_BINDING_TRANSCRIPTION_FACTOR_ACTIVITY
GO_SEQUENCE_SPECIFIC_DNA_BINDING	1114	22	2.11599e-09	1.73097e-06	USF1:ESRRG:PTF1A:FOXI2:NKX6-2:RB1:SOX1:SALL1:HOXB3:HOXB4:SOX11:OTX1:RBPJL:THRB:ZIC1:IRX2:IRX1:PRDM9:ISL1:ZNF300:TBX18:SOX17	http://www.gsea-msigdb.org/gsea/msigdb/cards/GO_SEQUENCE_SPECIFIC_DNA_BINDING
GO_REGULATORY_REGION_NUCLEIC_ACID_BINDING	934	20	3.15679e-09	1.73097e-06	ESRRG:PTF1A:NKX6-2:RB1:SOX1:SALL1:HOXB3:HOXB4:ZNF835:SOX11:OTX1:ERBB4:RBPJL:THRB:WNT5A:ZIC1:PRDM9:ISL1:TBX18:SOX17	http://www.gsea-msigdb.org/gsea/msigdb/cards/GO_REGULATORY_REGION_NUCLEIC_ACID_BINDING
GO_DNA_BINDING_TRANSCRIPTION_ACTIVATOR_ACTIVITY	414	12	2.26722e-07	9.32395e-05	ESRRG:PTF1A:SOX1:HOXB3:HOXB4:SOX11:OTX1:RBPJL:ZIC1:ISL1:ZNF300:SOX17	http://www.gsea-msigdb.org/gsea/msigdb/cards/GO_DNA_BINDING_TRANSCRIPTION_ACTIVATOR_ACTIVITY
GO_CALCIUM_ION_BINDING	693	15	2.9151e-07	9.59067e-05	SLC25A24:SYT9:CAPS2:PCDH17:RYR3:CDH2:DSC3:TNNT1:MATN3:THBD:MATN4:PCDH7:FSTL5:FAT1:FBN2	http://www.gsea-msigdb.org/gsea/msigdb/cards/GO_CALCIUM_ION_BINDING
GO_DOUBLE_STRANDED_DNA_BINDING	952	17	6.68124e-07	0.000183177	USF1:ESRRG:PTF1A:NKX6-2:RB1:SOX1:SALL1:HOXB3:HOXB4:SOX11:OTX1:RBPJL:THRB:ZIC1:PRDM9:ISL1:TBX18	http://www.gsea-msigdb.org/gsea/msigdb/cards/GO_DOUBLE_STRANDED_DNA_BINDING
GO_SEQUENCE_SPECIFIC_DOUBLE_STRANDED_DNA_BINDING	860	16	8.54161e-07	0.000200728	ESRRG:PTF1A:NKX6-2:RB1:SOX1:SALL1:HOXB3:HOXB4:SOX11:OTX1:RBPJL:THRB:ZIC1:PRDM9:ISL1:TBX18	http://www.gsea-msigdb.org/gsea/msigdb/cards/GO_SEQUENCE_SPECIFIC_DOUBLE_STRANDED_DNA_BINDING
GO_PROXIMAL_PROMOTER_SEQUENCE_SPECIFIC_DNA_BINDING	538	11	2.01864e-05	0.00415083	PTF1A:NKX6-2:RB1:SOX1:SALL1:HOXB3:SOX11:OTX1:RBPJL:ZIC1:ISL1	http://www.gsea-msigdb.org/gsea/msigdb/cards/GO_PROXIMAL_PROMOTER_SEQUENCE_SPECIFIC_DNA_BINDING
GO_ZINC_ION_BINDING	806	12	0.000176763	0.0323084	AGBL4:ESRRG:ZMIZ1:TRIM6:ZNF214:TRHDE:XAF1:ZNF385D:THRB:TRIM61:ZFPM2:CIZ1	http://www.gsea-msigdb.org/gsea/msigdb/cards/GO_ZINC_ION_BINDING
GO_CHEMOREPELLENT_ACTIVITY	27	3	0.000202779	0.0333572	FLRT2:SEMA6D:SEMA3D	http://www.gsea-msigdb.org/gsea/msigdb/cards/GO_CHEMOREPELLENT_ACTIVITY
GO_NETRIN_RECEPTOR_ACTIVITY	6	2	0.000264895	0.0363127	UNC5C:UNC5D	http://www.gsea-msigdb.org/gsea/msigdb/cards/GO_NETRIN_RECEPTOR_ACTIVITY
GO_ACETYLCHOLINE_RECEPTOR_INHIBITOR_ACTIVITY	6	2	0.000264895	0.0363127	LYPD1:LYPD6	http://www.gsea-msigdb.org/gsea/msigdb/cards/GO_ACETYLCHOLINE_RECEPTOR_INHIBITOR_ACTIVITY

## Sheet: Supplementary Table S5
Supplementary Table S5. Tissue enrichment of stroke differentially methylated genes (GTEx).
Category	GeneSet	N_genes	N_overlap	p	adjP	genes
DEG.up	Brain	3221	46	3.17297e-11	9.51892e-10	AGBL4;B3GALNT1;CADPS2;CDH2;CHL1;CNTNAP2;CTNNA2;DDX25;DNAH9;DPP10;ELAVL2;EPB41L3;EPHA5;ERBB4;FGFR2;FSTL5;GALNT13;GPR158;GRM7;KCNN2;LRRC3B;LRRC7;LRRTM1;LYPD1;LYPD6;MAGI2;NETO1;NKX6-2;PCDH17;PDE10A;RBFOX1;RYR3;SALL1;SALL3;SLC6A12;SLITRK5;SOX1;SOX11;SYT9;TRHDE;UNC5D;VWC2;ZIC1;ZNF667;ZNF835;ZSCAN1
DEG.twoside	Brain	8790	78	8.16664e-09	2.44999e-07	AGBL4;ATP10A;B3GALNT1;C5orf38;CADPS2;CDH2;CHL1;CNTNAP2;CTNNA2;DDX25;DIO3;DNAH9;DPP10;DUSP22;ELAVL2;EPB41L3;EPHA5;ERBB4;F11R;FAT1;FBXL7;FGFR2;FSTL5;GALNT13;GPR158;GRM7;GSDMD;HLA-DRB1;HLA-DRB5;HLA-DRB6;IRX2;KCNN2;LPAR6;LRRC3B;LRRC7;LRRTM1;LYPD1;LYPD6;MAGI2;NETO1;NKX6-2;PAPLN;PCDH17;PDE10A;PDE3A;PRKAA2;PSTPIP2;PTPRB;PUS3;RB1;RBFOX1;RNF217;RYR3;SALL1;SALL3;SLC25A24;SLC6A12;SLC7A2;SLITRK5;SOX1;SOX11;S…
DEG.twoside	Thyroid	6764	62	2.94303e-07	8.8291e-06	ALDH1A2;ASTE1;AVPR1A;B3GALNT1;C5orf38;CAPS2;CDH2;CHL1;CNTN4;DGKD;DIO3;DOCK1;EPB41L3;ESRRG;F11R;FBN2;FGFR2;GSDMD;HINT2;IRS2;IRX2;LPAR6;LRRC61;LRRC7;MAL2;NEK11;PAPLN;PCDH7;PDE10A;PDE3A;PLEKHG4B;PSTPIP2;PTPRB;RNF217;SALL1;SEMA3D;SEMA6D;SLC6A12;SLC7A2;SPAG8;SPPL2B;ST6GAL2;TBX18;THBD;THRB;TNNT1;TRAPPC9;TRIM6;TRIM61;TSTD1;UNC5C;ZFP28;ZFPM2;ZMIZ1;ZNF135;ZNF214;ZNF300;ZNF385D;ZNF471;ZNF667;ZSCAN1;NAA38
DEG.down	Small_Intestine	1384	21	6.37035e-06	0.000191111	AADAT;ALDH1A2;AVPR1A;B3GALNT1;CADPS2;CDH2;FLRT2;IRS2;NEK11;PCDH17;PDE10A;PRKAA2;RAB38;SLC7A2;THRB;TLN2;TNNT1;ZFPM2;ZNF385D;ZNF471;ZNF667
DEG.down	Spleen	2075	26	1.4226e-05	0.00042678	AADAT;ALDH1A2;ATP10A;B3GALNT1;CADPS2;CHL1;DIO3;DOCK1;EPB41L3;FAT1;FBXL7;IRS2;NEK11;PDE3A;PRKAA2;RAB38;RNF217;SEMA6D;SLC7A2;THRB;TJP1;TLN2;TNNT1;ZFPM2;ZNF471;ZNF667
DEG.up	Blood_Vessel	2703	30	2.93416e-05	0.000880247	AADAT;ATP10A;AVPR1A;C8orf34;CDH2;CNTN4;DGKD;DIO3;DOCK1;ERBB4;FAT1;FBXL7;LGI2;MAGI2;PCDH7;PDE3A;RNF217;SEMA3D;SLC25A24;SLC7A2;ST6GAL2;TBX18;THBD;THRB;TJP1;TLN2;UNC5C;ZFP28;ZFPM2;ZNF385D
DEG.twoside	Nerve	6820	56	4.82095e-05	0.00144628	AADAT;ASTE1;CAPS2;CHL1;CNTN4;CTNNA2;DGKD;DIO3;DOCK1;DSC3;DUSP22;EPHA5;FAT1;FBXL7;FGFR2;FLRT2;FSTL5;HLA-DRB5;HLA-DRB6;IRX1;LGI2;LPAR6;LRRC7;LRRTM1;LYPD6;MAGI2;MATN3;MIR4500HG;NKX6-2;PAPLN;PCDH7;PLK2;RB1;RNF217;SEMA6D;SLC25A24;SLC7A2;SLITRK5;SOX17;SPAG8;SPPL2B;TBX18;THRB;TJP1;TLN2;TNNT1;WNT5A;ZFP28;ZMIZ1;ZNF135;ZNF214;ZNF300;ZNF470;ZNF471;ZNF667;NAA38
DEG.twoside	Blood_Vessel	4425	41	5.58016e-05	0.00167405	AADAT;ATP10A;AVPR1A;C5orf38;C8orf34;CDH2;CHL1;CNTN4;DGKD;DIO3;DOCK1;DSC3;EPB41L3;ERBB4;F11R;FAT1;FBXL7;IRX1;IRX2;LGI2;LRRC61;MAGI2;PAPLN;PCDH7;PDE3A;RAB38;RNF217;SEMA3D;SLC25A24;SLC7A2;ST6GAL2;TBX18;THBD;THRB;TJP1;TLN2;TNNT1;UNC5C;ZFP28;ZFPM2;ZNF385D
DEG.up	Thyroid	5722	48	0.00013112	0.0039336	ASTE1;AVPR1A;B3GALNT1;C5orf38;CAPS2;CNTN4;DGKD;DIO3;DOCK1;ESRRG;F11R;FGFR2;GSDMD;HINT2;LPAR6;LRRC61;LRRC7;MAL2;NEK11;PAPLN;PDE10A;PLEKHG4B;PTPRB;RNF217;SALL1;SEMA3D;SEMA6D;SLC6A12;SLC7A2;SPAG8;SPPL2B;ST6GAL2;THBD;TRAPPC9;TRIM6;TRIM61;TSTD1;UNC5C;ZFP28;ZFPM2;ZMIZ1;ZNF135;ZNF214;ZNF300;ZNF471;ZNF667;ZSCAN1;NAA38
DEG.twoside	Breast	2985	30	0.000177515	0.00532544	AVPR1A;C5orf38;CNTN4;F11R;HLA-DRB5;HLA-DRB6;HOXB3;IRS2;IRX1;IRX2;LGI2;LPAR6;LYPD6;MATN3;PCDH17;PCDH7;PLEKHG4B;PRKAA2;PTPRB;SLC25A24;SLC7A2;SOX17;SPAG8;STK32B;TLN2;TNNT1;UCP1;UNC5C;XAF1;ZNF385D
DEG.twoside	Lung	5173	44	0.000205904	0.00617711	ATP10A;AVPR1A;B3GALNT1;C5orf38;CADPS2;CDH2;CHL1;DGKD;DNAH9;DUSP22;F11R;FLRT2;GSDMD;HLA-DRB5;HLA-DRB6;HOXB3;HOXB4;IRX1;IRX2;LPAR6;MAL2;MATN3;NCKAP5;PCDH17;PCDH7;PLK2;PRKAA2;PSTPIP2;PTPRB;RB1;RNF217;SLC25A24;SLC6A12;SOX17;SPAG8;THBD;THRB;TJP1;TLN2;TNNT1;WNT2;XAF1;ZNF385D;ZNF667
DEG.twoside	Adipose_Tissue	3520	33	0.000290894	0.00872682	ALDH1A2;AVPR1A;DIO3;EPB41L3;FBXL7;FGFR2;HLA-DRB5;HLA-DRB6;HOXB3;HOXB4;IRX1;IRX2;LPAR6;LRRC61;MAL2;PCDH17;PRKAA2;PTPRB;RAB38;RYR3;SLC25A24;SLC7A2;SOX17;SPAG8;STK32B;THBD;TLN2;TNNT1;WNT5A;XAF1;ZFPM2;ZNF385D;ZNF667
DEG.up	Breast	1978	22	0.00037897	0.0113691	AVPR1A;C5orf38;F11R;HLA-DRB5;HLA-DRB6;HOXB3;IRS2;IRX1;IRX2;LPAR6;LYPD6;MATN3;PLEKHG4B;PTPRB;SLC25A24;SLC7A2;SOX17;STK32B;TLN2;UCP1;XAF1;ZNF385D
DEG.twoside	Stomach	3731	34	0.000390763	0.0117229	ACY3;ATP10A;C5orf38;CDH2;CHL1;CNTN4;DGKD;DIO3;EPB41L3;ESRRG;FGFR2;HOXB4;IRS2;IRX2;ISL1;LGI2;CTD-2314G24.2;LPAR6;MAL2;MATN3;NEK11;PCDH17;PLK2;PTPRB;RAB38;RBPJL;SEMA6D;SLC7A2;SPAG8;TNNT1;UNC5C;ZFPM2;ZNF135;ZNF667
DEG.up	Nerve	5911	47	0.000560887	0.0168266	AADAT;ASTE1;CAPS2;CHL1;CNTN4;DIO3;DOCK1;DUSP22;EPHA5;FAT1;FBXL7;FLRT2;FSTL5;HLA-DRB5;HLA-DRB6;LGI2;LPAR6;LRRC7;LRRTM1;LYPD6;MAGI2;MATN3;MIR4500HG;NKX6-2;PAPLN;PLK2;RB1;RNF217;SEMA6D;SLC25A24;SLC7A2;SLITRK5;SOX17;SPAG8;SPPL2B;TBX18;TJP1;TLN2;ZFP28;ZMIZ1;ZNF135;ZNF214;ZNF300;ZNF470;ZNF471;ZNF667;NAA38
DEG.twoside	Pituitary	7125	54	0.000600898	0.0180269	AADAT;ACTR3C;AGBL4;ALDH1A2;ATP10A;AVPR1A;B3GALNT1;CAPS2;CHL1;CNTNAP2;DDX25;DIO3;DOCK1;EPB41L3;ERBB4;EYA4;FBXL7;FGFR2;FOXI2;GPR158;IRS2;ISL1;KCNN2;CTD-2314G24.2;LRRC61;LYPD1;MAL2;NEK11;PCDH17;PDE10A;PDE3A;PLEKHG4B;PLK2;PRKAA2;RBFOX1;RNF217;SALL1;SEMA3D;SLC7A2;SOX17;SPAG8;SPPL2B;SYT9;TBX18;THRB;TRAPPC9;TSTD1;UNC5D;ZFP28;ZFPM2;ZNF135;ZNF471;ZNF667;ZSCAN1
DEG.down	Colon	1387	17	0.000634383	0.0190315	ALDH1A2;ATP10A;B3GALNT1;CADPS2;FLRT2;KCNN2;MATN3;PCDH17;PDE10A;RAB38;SALL1;SEMA3D;SLC7A2;ST6GAL2;TNNT1;UNC5C;ZNF385D
DEG.up	Adipose_Tissue	1919	21	0.00064127	0.0192381	ALDH1A2;AVPR1A;DIO3;EPB41L3;FBXL7;HLA-DRB5;HLA-DRB6;HOXB3;HOXB4;IRX1;LPAR6;PTPRB;SLC25A24;SLC7A2;SOX17;STK32B;THBD;TLN2;XAF1;ZFPM2;ZNF385D
DEG.twoside	Small_Intestine	4170	36	0.000706497	0.0211949	AADAT;ACY3;ALDH1A2;ASTE1;AVPR1A;B3GALNT1;CADPS2;CDH2;DGKD;F11R;FAT1;FLRT2;GSDMD;HLA-DRB5;HLA-DRB6;HOXB3;HOXB4;IRS2;NEK11;PAPLN;PCDH17;PDE10A;PRKAA2;RAB38;SEMA6D;SLC25A24;SLC7A2;SPPL2B;THRB;TLN2;TNNT1;ZFPM2;ZNF385D;ZNF471;ZNF667;NAA38
DEG.twoside	Esophagus	2953	28	0.000763115	0.0228935	B3GALNT1;C5orf38;CADPS2;CNTN4;DGKD;DIO3;DSC3;EPB41L3;FLRT2;FOXI2;HOXB3;HOXB4;IRX2;LGI2;LYPD1;MATN3;PCDH17;PCDH7;PDE3A;PRKAA2;RAB38;SEMA6D;SPAG8;ST6GAL2;TBX18;TLN2;TNNT1;WNT5A
DEG.down	Thyroid	1042	14	0.000812149	0.0243645	ALDH1A2;CDH2;CHL1;EPB41L3;FBN2;IRS2;IRX2;PCDH7;PDE3A;PSTPIP2;TBX18;THRB;TNNT1;ZNF385D
DEG.twoside	Salivary_Gland	3769	33	0.000975549	0.0292665	AADAT;ALDH1A2;AVPR1A;C5orf38;CADPS2;CNTN4;DSC3;EPB41L3;F11R;FBXL7;FGFR2;FOXI2;IRX1;IRX2;LPAR6;LYPD1;MAL2;MATN3;OTX1;PCDH17;PDE3A;PLEKHG4B;PTPRB;SEMA6D;SLC7A2;SPAG8;TBX18;THRB;TLN2;TSTD1;WNT5A;ZFPM2;ZNF385D
DEG.up	Heart	614	10	0.0011304	0.0339121	ALDH1A2;B3GALNT1;CDH2;ESRRG;EYA4;LRRC14B;PDE3A;PRKAA2;TNNT1;VWC2
DEG.twoside	Vagina	3513	31	0.00126148	0.0378443	AADAT;ALDH1A2;ATP10A;DGKD;DIO3;DSC3;EYA4;F11R;FBXL7;FGFR2;IRX1;ISL1;LGI2;CTD-2314G24.2;LPAR6;MAL2;MATN4;PLK2;RAB38;SALL1;SALL3;SEMA6D;SLC25A24;SLC6A12;TRHDE;TRIM6;WNT5A;XAF1;ZMIZ1;ZNF300;ZNF471
DEG.down	Prostate	744	11	0.00140119	0.0420357	ATP10A;CDH2;EPB41L3;HOXB4;LGI2;RAB38;RBFOX1;THBD;TLN2;TNNT1;ZFPM2
DEG.up	Kidney	1363	16	0.00143722	0.0431167	ACTR3C;ACY3;ALDH1A2;ESRRG;FOXI2;HOXB3;HOXB4;IRX1;MAL2;PAPLN;SALL1;SALL3;SLC6A12;STK32B;TRIM6;TSTD1

## Sheet: Supplementary Table S6
Supplementary Table S6. GWAS Catalog enrichment of stroke differentially methylated genes.
GWAS Catalog	# genes	# overlap genes	P value	Adjusted p value	Genes
Chronotype	556	16	2.20049e-09	3.99389e-06	DOCK1:AVPR1A:SOX1:FLRT2:SEMA6D:RBFOX1:CNTN4:GRM7:THRB:B3GALNT1:EPHA5:FSTL5:FAT1:PDE10A:MAGI2:UNC5D
Obesity-related traits	756	17	2.58695e-08	2.34766e-05	LRRC7:MDGA2:MDGA2:RBFOX1:CDH2:DSC3:ZNF470:SOX11:DPP10:GALNT13:CHL1:PCDH7:UNC5C:FBXL7:KCNN2:MAGI2:CNTNAP2:TRAPPC9
General risk tolerance (MTAG)	248	10	1.18289e-07	7.15651e-05	ESRRG:TRHDE:SEMA6D:RBFOX1:CHL1:PCDH7:EPHA5:ISL1:MAGI2:CADPS2
Body mass index	1365	21	3.44526e-07	0.000156329	AGBL4:LRRC7:FGFR2:DOCK1:PCDH17:SEMA6D:RBFOX1:HOXB3:HOXB4:CTNNA2:GALNT13:ERBB4:HLA-DRB5:HLA-DRB1:PDE10A:VWC2:MAGI2:CNTNAP2:UNC5D:ELAVL2:CIZ1
Daytime sleep phenotypes	259	9	1.77509e-06	0.000644357	CAPS2:GLIPR1L2:DPP10:LYPD6:CNTN4:GRM7:ZNF385D:ZIC1:CADPS2
Coronary artery calcification	53	5	3.12019e-06	0.000943858	CAPS2:SEMA6D:ERBB4:CADPS2:ZFPM2
Diastolic blood pressure	650	13	4.42329e-06	0.00114554	PDE3A:TRHDE:PCDH17:ATP10A:GRM7:IRX1:ISL1:PLK2:KCNN2:FBN2:PDE10A:SLC7A2:TRAPPC9
Nicotine dependence and major depression (severity of comorbidity)	27	4	5.04921e-06	0.00114554	ESRRG:LYPD6:GALNT13:FSTL5
Type 2 diabetes	494	11	9.16788e-06	0.00184886	LRRC7:ZMIZ1:FGFR2:AVPR1A:RBFOX1:CDH2:DSC3:DGKD:WNT5A:UNC5C:HLA-DRB5
Tuberculosis	70	5	1.24191e-05	0.00225406	SOX11:HLA-DRB5:HLA-DRB6:HLA-DRB1:ZFPM2
Post bronchodilator FEV1/FVC ratio	199	7	2.39052e-05	0.00394437	ESRRG:RB1:MDGA2:MDGA2:SEMA6D:CNTN4:ZNF385D:VWC2
Airway wall thickness	14	3	2.62763e-05	0.0039743	DOCK1:ZNF385D:MAGI2
Childhood ear infection	47	4	4.80443e-05	0.00660343	FGFR2:ISL1:HLA-DRB5:HLA-DRB1
Alzheimer's disease (late onset)	94	5	5.19096e-05	0.00660343	PCDH7:FBXL7:HLA-DRB5:HLA-DRB1:CNTNAP2
Diverticular disease	155	6	5.45738e-05	0.00660343	GPR158:PDE3A:PCDH17:EPB41L3:FSTL5:SP8
Spherical equivalent (joint analysis main effects and education interaction)	20	3	8.07711e-05	0.00916247	RBFOX1:DNAH9:PDE10A
Systolic blood pressure	793	12	0.0001522	0.0148254	AGBL4:FGFR2:PDE3A:RBFOX1:ERBB4:FBXL7:ISL1:KCNN2:FBN2:PDE10A:ZFPM2:TRAPPC9
Response to fenofibrate (total cholesterol levels)	25	3	0.000160445	0.0148254	GRM7:FBXL7:FBN2
Diisocyanate-induced asthma	189	6	0.000162309	0.0148254	SLC6A12:SOX1:SEMA6D:ALDH1A2:CNTN4:FBXL7
Smoking status (ever vs never smokers)	190	6	0.000167022	0.0148254	ESRRG:SEMA6D:LRRTM1:PCDH7:ISL1:CADPS2
Itch intensity from mosquito bite adjusted by bite size	121	5	0.000171533	0.0148254	LINC00693:UNC5C:HLA-DRB5:MAGI2:CNTNAP2
Thyroid hormone levels	28	3	0.000226408	0.0186787	NETO1:AADAT:PDE10A
Blood pressure (smoking interaction)	29	3	0.000251749	0.0198663	CNTN4:MAL2:TRAPPC9
Breast cancer	214	6	0.000316673	0.0239484	ESRRG:ZMIZ1:FGFR2:CDH2:CTNNA2:ERBB4
Menarche (age at onset)	217	6	0.000341046	0.0247599	SOX1:FLRT2:THRB:B3GALNT1:PCDH7:CADPS2
Glaucoma (primary open-angle)	79	4	0.000364341	0.0254338	NCKAP5:DGKD:NAA38:ZFPM2
Intelligence (MTAG)	313	7	0.000396756	0.0259807	ESRRG:GPR158:PCDH17:RBFOX1:CDH2:ERBB4:ELAVL2
Takayasu arteritis	81	4	0.000400804	0.0259807	RBFOX1:DUSP22:HLA-DRB1:ZFPM2
Coronary artery calcified atherosclerotic plaque (130 HU threshold) in type 2 diabetes	35	3	0.000442609	0.0277012	PDE3A:STK32B:MAGI2
Atrial fibrillation	240	6	0.000580446	0.0346749	AGBL4:ERBB4:THRB:KCNN2:FBN2:EYA4
Positive urgency	9	2	0.000630453	0.0346749	ERBB4:NAA38
Response to radiotherapy in cancer (late toxicity)	9	2	0.000630453	0.0346749	SEMA6D:CNTNAP2
Vogt-Koyanagi-Harada syndrome	9	2	0.000630453	0.0346749	HLA-DRB5:HLA-DRB1
Mild influenza (H1N1) infection	41	3	0.000707599	0.0366941	SLITRK5:CTNNA2:PCDH7
Restless legs syndrome	41	3	0.000707599	0.0366941	SEMA6D:CNTN4:ASTE1
Energy expenditure (24h)	10	2	0.000785873	0.0395211	ESRRG:GPR158
Automobile speeding propensity	43	3	0.000814122	0.0395211	SOX11:ISL1:HLA-DRB5
Neurociticism	99	4	0.000854974	0.0395211	SEMA6D:RBFOX1:OTX1:ELAVL2
Parkinson's disease	172	5	0.000859033	0.0395211	MDGA2:MDGA2:SPPL2B:HLA-DRB5:HLA-DRB6:PDE10A
Lead levels	44	3	0.000870989	0.0395211	SYT9:MIR4500HG:SOX1

## Sheet: Supplementary Table S7
Supplementary Table S7. Target sequence and primers for targeted bisulfite sequencing in the replication sample
	Chr	Start	End	Length (bp)	Target strand	Primers (F/R)	Target sequence*
cg15137954	11	5617868	5618070	203	+	GAAGGAGTTGGGAGATGAGTTTT	GAAGGAGTTGGGAGATGAGCCTTCCGCAAACTCCTGACCTGTGGGTCCGTCCGTTCAACGGCCAAAGGCTGGCGGAGGAGGGATCCCCTGCCTTTCTCGGAACGGAACGGAGCAGAGTCGTGCGTGGTTGAGTTTAGATAAAAGCCGAGTGAGCGCGCTCTGTTCCTTAAGATTAGTTTAAGGTGCCTTGGATTGCTCTGAAG
						CTTCAAAACAATCCAAAACACCTT
cg15949239	15	62988498	62988703	206	+	GTAGGTTTGTTTATTGGGTTTTTGAG	GTAGGTTTGTCCACTGGGCTTCTGAGGAACATATGCCACCCTCAGACTTTTTACCTTCAGATGATCAGCGTCCTTTGCACTTATTCTTCATTCTAAGACAATATGAAGTAAAAAATGCAATTTTTTGGCTGGGCACTGTGGCTCACGCCTGTATTCCCAGCACTTTGGGAGGCTGAGGCGGGTGGTTCACCTGAGGTCAGGAGTTC
						AAACTCCTAACCTCAAATAAACCAC
cg11199713	13	112721863	112721637	227	-	GGGGTTTTAGYGGAGAGAAGAA	GGGGTCCTAGCGGAGAGAAGAATGGGGAGGGGTGGAGGCAACGACAACAAAAAAAGGCAGAAACACACGCACTCGGCGCCGGTTCGGCTCGCAGGTGGAAAGTTTCTCCTGATGCACAAACCACTTGCCAAAGAGGCCGACGGTCGGGGTCGCCGTCTTCGCCGCCACCGCAGCCCAGGCGCCCTCGGCGGAGCGGTGCAAACAGGTGCAGTCGTGGCCAAGTTGCA
						TACAACTTAACCACRACTACACCTATTTACAC
cg07913294	1	50489524	50489767	244	+	GGGTGGTGGGATTAGTGG	GGGTGGTGGGATCAGTGGGCTGACAGGAGCTACCTCAGGAAGACGCGGCACGACGGTTGCCTGGGCAACGGGCGGCAGGCGCGCGGGTGGCCGGCGCGCGGCTGAGGGCGGGAGGGACGCCTGGGAGGAGCGTGCGTCCAAGGCCCCGCCCCCGCGGCGCGAGCCCGGGCCTGAGCTGGGACTTGGGCCCCGGGGCGCTGCTCCTCCGCAACCGATCCACCGCATCCTGGCAACTGAGCAGGCT
						AACCTACTCAATTACCAAAATACRATAAA
cg16800165	14	85996233	85996402	170	+	TGAATTTTGGGYGTTGGAAGTTAG	TGAATCTTGGGCGCTGGAAGCCAGCCACGGGCGTCTTGCCACGCGAGTGCCCCTAGACAGCAACACACCCACTGGAAACGCACGTGAACAAAGCTCTCGCCCCCGGGAGCCGCTGCCTGCGGTTTCCTAGTCGATCCCAGCTTCTCTAGGGAGTGTCAGGCGCACACAGG
						CCTATATACDCCTAACACTCCCTAAAAA
cg11533098	2	14775177	14774989	189	-	TTTTGGGGTAGTTTTTGAGATTTTT	CCCTGGGGCAGTTCCTGAGACTTCCTGCCGCTGGCTTGGGGATGCGGGGGTGCAGCCCGGGCCCGGGCCACCGGCGGCGGACGCGCGTGGCGGGGCGGGGCAGAGGTTGAGAACCGCTGACTGCGAAGTCCGGGTGCGGGGAAGGGAAGGGAGCGAGGTGCGGGGGAGGCAGAGGGGCCGGCAGCCCCT
						AAAAACTACCRACCCCTCTACCT
*Cytosines in red indicate detected CpG sites by the assay. Underscored CpG sites are the targeted DMP.

## Sheet: Supplementary Table S8
Supplementary Table S8. Demographic and clinical characteristics of study participants who were included and excluded in the replication TBS analysis.
Characteristics	Cases			Controls
	Included	Excluded	p	Included	Excluded	p
No. of participants	853	147		918	82
Age, years	62.48±12.09	61.94±12.31	0.577	61.19±12.23	61.24±10.39	0.977
Sex, men (%)	453 (53.11)	77 (52.38)	0.871	503 (54.79)	33 (40.24)	0.011
Current smoking, n(%)	294 (34.47)	56 (38.09)	0.394	348 (37.91)	23 (28.05)	0.077
Current drinking, n(%)	222 (26.03)	38 (25.85)	0.964	253 (27.56)	21 (25.61)	0.704
hypertension, n(%)	670 (78.55)	121 (82.31)	0.300	325 (35.40)	30 (36.58)	0.830
Body mass index, kg/m2	25.09±3.39	25.15±3.08	0.817	22.36±3.37	22.21±3.14	0.622
systolic blood pressure, mmHg	168.1±16.77	166.44±16.35	0.206	134.58±20.66	132.98±19.09	0.392
diastolic blood pressure, mmHg	97.02±10.7	96.75±10.99	0.616	80.03±10.84	78.53±10.69	0.133
Fasting glucose, mmol/L	6.78±2.82	6.47±2.55	0.158	5.04±1.18	5.05±1.31	0.928
Total cholesterol, mmol/L	5.12±1.16	5.37±1.49	0.091	4.66±0.96	4.59±0.86	0.374
Triglycerides, mmol/L	1.89±4.96	2.11±1.62	0.541	1.56±1.15	1.43±0.77	0.224
LDL-cholesterol, mmol/L	2.94±0.98	3.22±0.97	<0.001	3.17±0.97	2.95±0.79	0.441
HDL-cholesterol, mmol/L	1.30±0.41	1.20±0.31	0.001	1.34±0.33	1.35±0.29	0.858

## Sheet: Supplementary Table S9
Supplementary Table S9. The sgRNA sequences and primers used for sgRNA construction
CpG ID	gene	sgRNA name	sgRNA Sequence	Primer name	Primer sequence
			(5’ – 3’)	(F/R)
cg15137954	TRIM6	hTRIM6-gRNA-1	CACCTGATATTGCTTACATC	hTRIM6-gRNA1-F1	CGCGTCTCTCACCGCACCTGATATTGCTTACATCGTTTTAGAGCTAGAAATAGCAAGT
		hTRIM6-gRNA-2	CCCAGATGTGCGGGTCAGAG	hTRIM6-gRNA2-R2	CGCGTCTCCCTCTGACCCGCACATCTGGGC GGTGTTTCGTCCTTTCCACA
				hTRIM6-gRNA2-F1	CGCGTCTCTAGAGGTTTTAGAGCTAGAAATAGCAAGT
		hTRIM6-gRNA-3	TTCCGTTCCGAGAAAGGCAG	hTRIM6-gRNA3-R2	CGCGTCTCCAAACCTGCCTTTCTCGGAACGGAACGGTGTTTCGTCCTTTCCACA
cg24891539	SOX17	hSOX17-gRNA-1	TGGCCACATCTGTGCAGAAA	hSOX17-gRNA1-F1	CGCGTCTCTCACCGTGGCCACATCTGTGCAGAAAGTTTTAGAGCTAGAAATAGCAAGT
		hSOX17-gRNA-2	AGTGTCACTAGGCCGGCTGG	hSOX17-gRNA2-R2	CGCGTCTCCCCAGCCGGCCTAGTGACACTC GGTGTTTCGTCCTTTCCACA
				hSOX17-gRNA2-F1	CGCGTCTCTCTGGGTTTTAGAGCTAGAAATAGCAAGT
		hSOX17-gRNA-3	CCCAAGGCTACACCTGCCCC	hSOX17-gRNA3-R2	CGCGTCTCC AAACGGGGCAGGTGTAGCCTTGGGC GGTGTTTCGTCCTTTCCACA
cg15949239	TLN2	hTLN2-gRNA-1	TATGTTCCTCAGAAGCCCAG	hTLN2-gRNA1-F1	CGCGTCTCTCACCGTATGTTCCTCAGAAGCCCAGGTTTTAGAGCTAGAAATAGCAAGT
		hTLN2-gRNA-2	GTTGTGAGGCGGAAGGAAGG	hTLN2-gRNA2-R1	CGCGTCTCC AAACCCTTCCTTCCGCCTCACAACC GGTGTTTCGTCCTTTCCACA
cg11199713	SOX1	hSOX1-gRNA-1	TCCCCATTCTTCTCTCCGCT	hSOX1-gRNA1-F1	CGCGTCTCTCACCGTCCCCATTCTTCTCTCCGCTGTTTTAGAGCTAGAAATAGCAAGT
		hSOX1-gRNA-2	GCCAAAGAGGCCGACGGTCG	hSOX1-gRNA2-R2	CGCGTCTCCCGACCGTCGGCCTCTTTGGCCGGTGTTTCGTCCTTTCCACA
				hSOX1-gRNA2-F1	CGCGTCTCTGTCGGTTTTAGAGCTAGAAATAGCAAGT
		hSOX1-gRNA-3	GGTGCAAACAGGTGCAGTCG	hSOX1-gRNA3-R2	CGCGTCTCC AAACCGACTGCACCTGTTTGCACCCGGTGTTTCGTCCTTTCCACA
cg07913294	AGBL4	hAGBL4-gRNA-1	CGGTCTTCGCGTGAGCTCGG	hAGBL4-gRNA1-F1	CGCGTCTCTCACCGCGGTCTTCGCGTGAGCTCGGGTTTTAGAGCTAGAAATAGCAAGT
		hAGBL4-gRNA-2	GGGAGGAGCGTGCGTCCAAG	hAGBL4-gRNA2-R2	CGCGTCTCCCTTGGACGCACGCTCCTCCCCGGTGTTTCGTCCTTTCCACA
				hAGBL4-gRNA2-F1	CGCGTCTCTCAAGGTTTTAGAGCTAGAAATAGCAAGT
		hAGBL4-gRNA-3	GAGGTAGCTCCTGTCAGCCC	hAGBL4-gRNA3-R2	CGCGTCTCC AAACGGGCTGACAGGAGCTACCTCCGGTGTTTCGTCCTTTCCACA
cg16800165	FLRT2	hFLRT2-gRNA-1	TGTTCACGTGCGTTTCCAGT	hFLRT2-gRNA1-F1	CGCGTCTCTCACCGTGTTCACGTGCGTTTCCAGTGTTTTAGAGCTAGAAATAGCAAGT
		hFLRT2-gRNA-2	TTAGTTCCCTCCCTGGTAGG	hFLRT2-gRNA2-R2	CGCGTCTCCCCTACCAGGGAGGGAACTAACGGTGTTTCGTCCTTTCCACA
				hFLRT2-gRNA2-F1	CGCGTCTCTTAGGGTTTTAGAGCTAGAAATAGCAAGT
		hFLRT2-gRNA-3	CGTGGCAAGACGCCCGTGGC	hFLRT2-gRNA3-R2	CGCGTCTCCAAACGCCACGGGCGTCTTGCCACGCGGTGTTTCGTCCTTTCCACA
cg11533098	FAM84A	hFAM84A-gRNA-1	GAACTGCCCCAGGGCCGAAA	hFAM84A-gRNA1-F1	CGCGTCTCTCACCGAACTGCCCCAGGGCCGAAAGTTTTAGAGCTAGAAATAGCAAGT
		hFAM84A-gRNA-2	GAACCGCTGACTGCGAAGTC	hFAM84A-gRNA2-R2	CGCGTCTCCGACTTCGCAGTCAGCGGTTCCGGTGTTTCGTCCTTTCCACA
				hFAM84A-gRNA2-F1	CGCGTCTCTAGTCGTTTTAGAGCTAGAAATAGCAAGT
		hFAM84A-gRNA-3	CACAGCGGTGGTGACGGTGC	hFAM84A-gRNA3-R2	CGCGTCTCCAAACGCACCGTCACCACCGCTGTGCGGTGTTTCGTCCTTTCCACA

[truncated: 2 more sheets: Supplementary Table S10, Supplementary Table S11]
